# Supplementary material for: Metabolic network analysis predicts efficacy of FDA-approved drugs targeting the causative agent of a neglected tropical disease
Source: BMC Syst Biol. 2012 Apr 27;6:27. doi: 10.1186/1752-0509-6-27 (PMC3388006; doi:10.1186/1752-0509-6-27)
Supplement: Additional file 2 — In this supplement, initial gene-drug associations, various metric scores for L. major genes, synthetic lethal predictions, toxicity ratings for drugs, and list of drugs removed from MetDP analysis are presented. [file 1752-0509-6-27-S2.XLSX]

## Sheet: README
Tab	Description
Initial gene-drug associations	Gene-drug associations from both DrugBank and STITCH databases. These assocations were made under different BLAST (E-value) cutoffs and STITCH confidences.
Metric scores	Scores based on gene essentiality, druggability and flux variability analysis (FVA). Gene essentiality scores were derived from flux balance analysis (FBA) predictions. Druggability scores were derived from TDRtargets.org. See Methods section in the main paper for the derivation of FVA scores for L. major genes.
Synthetic lethals	Synthetic lethality predictions from the L. major metabolic network
Toxicity data	The assumed toxicity ratings for drugs based on the Hodge and Sterner classification scheme. Ratings were assumed based on LD50 values derived from either DrugBank or material safety data sheets.
Removed drugs	These drugs were removed from analysis because they were either (a) common metabolites present in the network reconstruction, (b) illicit drugs, or (c) drugs with missing toxicity information

## Sheet: Initial gene-drug associations
BLAST cutoff < 0.001, approved drugs, STITCH confidence >0.15			BLAST cutoff < 0.001, approved drugs, STITCH confidence >0.4			BLAST cutoff < 0.001, approved drugs, STITCH confidence >0.7			BLAST cutoff < 0.001, approved drugs, STITCH confidence >0.9			BLAST cutoff <= 1e-15, approved drugs, STITCH confidence >0.4			BLAST cutoff <= 1e-50, approved drugs, STITCH confidence >0.4
Lmajor Genes	DrugBank ID		Lmajor Genes	DrugBank ID		Lmajor Genes	DrugBank ID		Lmajor Genes	DrugBank ID		Lmajor Genes	DrugBank ID		Lmajor Gene	DrugBank ID
LmjF01.0050	DB00114		LmjF01.0050	DB00114		LmjF01.0050	DB00114		LmjF01.0050	DB00114		LmjF01.0050	DB00114		LmjF01.0050	DB00114
LmjF01.0050	DB00115		LmjF01.0050	DB00119		LmjF01.0050	DB00119		LmjF01.0050	DB00119		LmjF01.0050	DB00119		LmjF01.0050	DB00119
LmjF01.0050	DB00117		LmjF01.0050	DB00121		LmjF01.0050	DB00121		LmjF01.0050	DB00121		LmjF01.0050	DB00121		LmjF01.0050	DB00121
LmjF01.0050	DB00118		LmjF01.0050	DB00128		LmjF01.0050	DB00128		LmjF01.0050	DB00128		LmjF01.0050	DB00128		LmjF01.0050	DB00128
LmjF01.0050	DB00119		LmjF01.0050	DB00129		LmjF01.0050	DB00129		LmjF01.0050	DB00129		LmjF01.0050	DB00129		LmjF01.0050	DB00129
LmjF01.0050	DB00121		LmjF01.0050	DB00130		LmjF01.0050	DB00130		LmjF01.0050	DB00130		LmjF01.0050	DB00130		LmjF01.0050	DB00130
LmjF01.0050	DB00123		LmjF01.0050	DB00131		LmjF01.0050	DB00131		LmjF01.0050	DB00131		LmjF01.0050	DB00131		LmjF01.0050	DB00131
LmjF01.0050	DB00128		LmjF01.0050	DB00139		LmjF01.0050	DB00142		LmjF01.0050	DB00142		LmjF01.0050	DB00139		LmjF01.0050	DB00139
LmjF01.0050	DB00129		LmjF01.0050	DB00142		LmjF01.0050	DB00155		LmjF01.0050	DB00155		LmjF01.0050	DB00142		LmjF01.0050	DB00142
LmjF01.0050	DB00130		LmjF01.0050	DB00155		LmjF01.0050	DB00157		LmjF01.0050	DB00157		LmjF01.0050	DB00155		LmjF01.0050	DB00155
LmjF01.0050	DB00131		LmjF01.0050	DB00157		LmjF01.0050	DB00160		LmjF01.0050	DB00171		LmjF01.0050	DB00157		LmjF01.0050	DB00157
LmjF01.0050	DB00139		LmjF01.0050	DB00160		LmjF01.0050	DB00171		LmjF01.0050	DB00173		LmjF01.0050	DB00160		LmjF01.0050	DB00160
LmjF01.0050	DB00142		LmjF01.0050	DB00171		LmjF01.0050	DB00173		LmjF01.0050	DB00260		LmjF01.0050	DB00171		LmjF01.0050	DB00171
LmjF01.0050	DB00145		LmjF01.0050	DB00173		LmjF01.0050	DB00260		LmjF01.0310	DB01593		LmjF01.0050	DB00173		LmjF01.0050	DB00173
LmjF01.0050	DB00155		LmjF01.0050	DB00260		LmjF01.0310	DB00150		LmjF01.0470	DB00131		LmjF01.0050	DB00313		LmjF01.0050	DB00313
LmjF01.0050	DB00157		LmjF01.0050	DB00313		LmjF01.0310	DB00171		LmjF01.0470	DB00159		LmjF01.0050	DB00583		LmjF01.0050	DB00583
LmjF01.0050	DB00160		LmjF01.0050	DB00583		LmjF01.0310	DB01592		LmjF01.0470	DB00171		LmjF01.0050	DB00615		LmjF01.0050	DB00615
LmjF01.0050	DB00166		LmjF01.0050	DB00615		LmjF01.0310	DB01593		LmjF01.0470	DB00412		LmjF01.0050	DB01034		LmjF01.0050	DB01034
LmjF01.0050	DB00167		LmjF01.0050	DB01034		LmjF01.0470	DB00131		LmjF01.0470	DB00583		LmjF01.0310	DB00171		LmjF01.0470	DB00131
LmjF01.0050	DB00171		LmjF01.0310	DB00150		LmjF01.0470	DB00139		LmjF01.0480	DB00114		LmjF01.0310	DB00662		LmjF01.0470	DB00157
LmjF01.0050	DB00173		LmjF01.0310	DB00171		LmjF01.0470	DB00157		LmjF01.0480	DB00119		LmjF01.0470	DB00131		LmjF01.0470	DB00159
LmjF01.0050	DB00228		LmjF01.0310	DB00662		LmjF01.0470	DB00159		LmjF01.0480	DB00133		LmjF01.0470	DB00139		LmjF01.0470	DB00169
LmjF01.0050	DB00260		LmjF01.0310	DB00729		LmjF01.0470	DB00171		LmjF01.0480	DB00145		LmjF01.0470	DB00157		LmjF01.0470	DB00171
LmjF01.0050	DB00313		LmjF01.0310	DB01592		LmjF01.0470	DB00182		LmjF01.0480	DB00156		LmjF01.0470	DB00159		LmjF01.0470	DB00412
LmjF01.0050	DB00431		LmjF01.0310	DB01593		LmjF01.0470	DB00412		LmjF01.0490	DB00131		LmjF01.0470	DB00169		LmjF01.0470	DB00583
LmjF01.0050	DB00583		LmjF01.0470	DB00131		LmjF01.0470	DB00583		LmjF01.0490	DB00159		LmjF01.0470	DB00171		LmjF01.0470	DB01034
LmjF01.0050	DB00615		LmjF01.0470	DB00139		LmjF01.0470	DB01576		LmjF01.0490	DB00171		LmjF01.0470	DB00182		LmjF01.0480	DB00114
LmjF01.0050	DB00627		LmjF01.0470	DB00157		LmjF01.0480	DB00114		LmjF01.0490	DB00412		LmjF01.0470	DB00412		LmjF01.0480	DB00116
LmjF01.0050	DB00775		LmjF01.0470	DB00159		LmjF01.0480	DB00116		LmjF01.0490	DB00583		LmjF01.0470	DB00583		LmjF01.0480	DB00119
LmjF01.0050	DB00786		LmjF01.0470	DB00169		LmjF01.0480	DB00119		LmjF01.0500	DB00131		LmjF01.0470	DB00787		LmjF01.0480	DB00133
LmjF01.0050	DB00916		LmjF01.0470	DB00171		LmjF01.0480	DB00133		LmjF01.0500	DB00159		LmjF01.0470	DB01034		LmjF01.0480	DB00134
LmjF01.0050	DB00919		LmjF01.0470	DB00182		LmjF01.0480	DB00134		LmjF01.0500	DB00171		LmjF01.0470	DB01576		LmjF01.0480	DB00142
LmjF01.0050	DB00977		LmjF01.0470	DB00412		LmjF01.0480	DB00142		LmjF01.0500	DB00412		LmjF01.0480	DB00114		LmjF01.0480	DB00145
LmjF01.0050	DB01034		LmjF01.0470	DB00583		LmjF01.0480	DB00145		LmjF01.0500	DB00583		LmjF01.0480	DB00116		LmjF01.0480	DB00156
LmjF01.0050	DB01045		LmjF01.0470	DB00787		LmjF01.0480	DB00156		LmjF01.0520	DB00131		LmjF01.0480	DB00119		LmjF01.0480	DB00157
LmjF01.0050	DB01558		LmjF01.0470	DB01034		LmjF01.0480	DB00157		LmjF01.0520	DB00159		LmjF01.0480	DB00133		LmjF01.0480	DB00171
LmjF01.0310	DB00119		LmjF01.0470	DB01576		LmjF01.0480	DB00171		LmjF01.0520	DB00171		LmjF01.0480	DB00134		LmjF01.0490	DB00131
LmjF01.0310	DB00150		LmjF01.0480	DB00114		LmjF01.0490	DB00131		LmjF01.0520	DB00412		LmjF01.0480	DB00142		LmjF01.0490	DB00157
LmjF01.0310	DB00165		LmjF01.0480	DB00116		LmjF01.0490	DB00139		LmjF01.0520	DB00583		LmjF01.0480	DB00145		LmjF01.0490	DB00159
LmjF01.0310	DB00171		LmjF01.0480	DB00119		LmjF01.0490	DB00157		LmjF01.0530	DB00119		LmjF01.0480	DB00156		LmjF01.0490	DB00169
LmjF01.0310	DB00328		LmjF01.0480	DB00128		LmjF01.0490	DB00159		LmjF01.0530	DB00131		LmjF01.0480	DB00157		LmjF01.0490	DB00171
LmjF01.0310	DB00368		LmjF01.0480	DB00133		LmjF01.0490	DB00171		LmjF01.0530	DB00159		LmjF01.0480	DB00171		LmjF01.0490	DB00182
LmjF01.0310	DB00662		LmjF01.0480	DB00134		LmjF01.0490	DB00182		LmjF01.0530	DB00171		LmjF01.0480	DB00199		LmjF01.0490	DB00412
LmjF01.0310	DB00729		LmjF01.0480	DB00142		LmjF01.0490	DB00412		LmjF01.0530	DB00412		LmjF01.0490	DB00131		LmjF01.0490	DB00583
LmjF01.0310	DB00806		LmjF01.0480	DB00145		LmjF01.0490	DB00583		LmjF01.0530	DB00583		LmjF01.0490	DB00139		LmjF01.0490	DB00787
LmjF01.0310	DB00975		LmjF01.0480	DB00147		LmjF01.0490	DB01576		LmjF02.0030	DB00171		LmjF01.0490	DB00157		LmjF01.0490	DB01034
LmjF01.0310	DB00988		LmjF01.0480	DB00156		LmjF01.0500	DB00131		LmjF02.0120	DB00144		LmjF01.0490	DB00159		LmjF01.0490	DB01576
LmjF01.0310	DB01081		LmjF01.0480	DB00157		LmjF01.0500	DB00139		LmjF02.0120	DB00171		LmjF01.0490	DB00169		LmjF01.0500	DB00131
LmjF01.0310	DB01241		LmjF01.0480	DB00160		LmjF01.0500	DB00157		LmjF02.0120	DB00201		LmjF01.0490	DB00171		LmjF01.0500	DB00157
LmjF01.0310	DB01592		LmjF01.0480	DB00171		LmjF01.0500	DB00159		LmjF02.0120	DB00773		LmjF01.0490	DB00182		LmjF01.0500	DB00159
LmjF01.0310	DB01593		LmjF01.0480	DB00199		LmjF01.0500	DB00171		LmjF02.0120	DB00877		LmjF01.0490	DB00412		LmjF01.0500	DB00169
LmjF01.0470	DB00119		LmjF01.0480	DB00502		LmjF01.0500	DB00182		LmjF02.0120	DB01590		LmjF01.0490	DB00583		LmjF01.0500	DB00171
LmjF01.0470	DB00130		LmjF01.0480	DB00988		LmjF01.0500	DB00412		LmjF02.0120	DB06287		LmjF01.0490	DB00787		LmjF01.0500	DB00182
LmjF01.0470	DB00131		LmjF01.0480	DB01235		LmjF01.0500	DB00583		LmjF03.0030	DB00116		LmjF01.0490	DB01034		LmjF01.0500	DB00412
LmjF01.0470	DB00132		LmjF01.0490	DB00131		LmjF01.0500	DB01576		LmjF03.0030	DB00119		LmjF01.0490	DB01576		LmjF01.0500	DB00583
LmjF01.0470	DB00136		LmjF01.0490	DB00139		LmjF01.0520	DB00131		LmjF03.0030	DB00133		LmjF01.0500	DB00131		LmjF01.0500	DB00787
LmjF01.0470	DB00139		LmjF01.0490	DB00157		LmjF01.0520	DB00139		LmjF03.0030	DB00142		LmjF01.0500	DB00139		LmjF01.0500	DB01034
LmjF01.0470	DB00140		LmjF01.0490	DB00159		LmjF01.0520	DB00157		LmjF03.0030	DB00145		LmjF01.0500	DB00157		LmjF01.0500	DB01576
LmjF01.0470	DB00157		LmjF01.0490	DB00169		LmjF01.0520	DB00159		LmjF03.0030	DB00157		LmjF01.0500	DB00159		LmjF01.0520	DB00131
LmjF01.0470	DB00159		LmjF01.0490	DB00171		LmjF01.0520	DB00171		LmjF03.0030	DB00160		LmjF01.0500	DB00169		LmjF01.0520	DB00139
LmjF01.0470	DB00169		LmjF01.0490	DB00182		LmjF01.0520	DB00182		LmjF03.0030	DB00171		LmjF01.0500	DB00171		LmjF01.0520	DB00157
LmjF01.0470	DB00171		LmjF01.0490	DB00412		LmjF01.0520	DB00412		LmjF03.0200	DB00116		LmjF01.0500	DB00182		LmjF01.0520	DB00159
LmjF01.0470	DB00179		LmjF01.0490	DB00583		LmjF01.0520	DB00583		LmjF03.0200	DB00119		LmjF01.0500	DB00412		LmjF01.0520	DB00169
LmjF01.0470	DB00182		LmjF01.0490	DB00787		LmjF01.0520	DB01576		LmjF03.0200	DB00122		LmjF01.0500	DB00583		LmjF01.0520	DB00171
LmjF01.0470	DB00313		LmjF01.0490	DB01034		LmjF01.0530	DB00119		LmjF03.0200	DB00123		LmjF01.0500	DB00783		LmjF01.0520	DB00182
LmjF01.0470	DB00411		LmjF01.0490	DB01576		LmjF01.0530	DB00131		LmjF03.0200	DB00131		LmjF01.0500	DB00787		LmjF01.0520	DB00412
LmjF01.0470	DB00412		LmjF01.0500	DB00131		LmjF01.0530	DB00133		LmjF03.0200	DB00139		LmjF01.0500	DB00977		LmjF01.0520	DB00583
LmjF01.0470	DB00428		LmjF01.0500	DB00139		LmjF01.0530	DB00139		LmjF03.0200	DB00142		LmjF01.0500	DB01034		LmjF01.0520	DB00787
LmjF01.0470	DB00435		LmjF01.0500	DB00157		LmjF01.0530	DB00157		LmjF03.0200	DB00145		LmjF01.0500	DB01039		LmjF01.0520	DB01034
LmjF01.0470	DB00443		LmjF01.0500	DB00159		LmjF01.0530	DB00159		LmjF03.0200	DB00157		LmjF01.0500	DB01576		LmjF01.0520	DB01576
LmjF01.0470	DB00481		LmjF01.0500	DB00169		LmjF01.0530	DB00171		LmjF03.0200	DB00161		LmjF01.0520	DB00131		LmjF01.0530	DB00131
LmjF01.0470	DB00488		LmjF01.0500	DB00171		LmjF01.0530	DB00182		LmjF03.0200	DB00162		LmjF01.0520	DB00139		LmjF01.0530	DB00157
LmjF01.0470	DB00573		LmjF01.0500	DB00182		LmjF01.0530	DB00412		LmjF03.0200	DB00165		LmjF01.0520	DB00157		LmjF01.0530	DB00171
LmjF01.0470	DB00583		LmjF01.0500	DB00412		LmjF01.0530	DB00583		LmjF03.0200	DB00171		LmjF01.0520	DB00159		LmjF02.0030	DB00171
LmjF01.0470	DB00605		LmjF01.0500	DB00583		LmjF01.0530	DB01576		LmjF03.0200	DB00172		LmjF01.0520	DB00169		LmjF02.0120	DB00171
LmjF01.0470	DB00619		LmjF01.0500	DB00783		LmjF02.0030	DB00157		LmjF03.0200	DB00513		LmjF01.0520	DB00171		LmjF02.0120	DB00201
LmjF01.0470	DB00636		LmjF01.0500	DB00787		LmjF02.0030	DB00171		LmjF03.0200	DB00523		LmjF01.0520	DB00182		LmjF02.0120	DB00305
LmjF01.0470	DB00766		LmjF01.0500	DB00977		LmjF02.0120	DB00144		LmjF03.0200	DB00534		LmjF01.0520	DB00412		LmjF02.0120	DB00389
LmjF01.0470	DB00787		LmjF01.0500	DB01034		LmjF02.0120	DB00171		LmjF03.0200	DB00536		LmjF01.0520	DB00583		LmjF02.0120	DB00392
LmjF01.0470	DB00906		LmjF01.0500	DB01039		LmjF02.0120	DB00175		LmjF03.0200	DB00727		LmjF01.0520	DB00787		LmjF02.0120	DB00396
LmjF01.0470	DB00966		LmjF01.0500	DB01576		LmjF02.0120	DB00201		LmjF03.0200	DB00755		LmjF01.0520	DB01034		LmjF02.0120	DB00445
LmjF01.0470	DB00977		LmjF01.0510	DB00131		LmjF02.0120	DB00295		LmjF03.0200	DB00822		LmjF01.0520	DB01576		LmjF02.0120	DB00499
LmjF01.0470	DB01018		LmjF01.0510	DB00157		LmjF02.0120	DB00445		LmjF03.0200	DB00898		LmjF01.0530	DB00131		LmjF02.0120	DB00550
LmjF01.0470	DB01034		LmjF01.0510	DB00171		LmjF02.0120	DB00502		LmjF03.0200	DB00982		LmjF01.0530	DB00139		LmjF02.0120	DB00624
LmjF01.0470	DB01039		LmjF01.0520	DB00131		LmjF02.0120	DB00526		LmjF03.0230	DB00131		LmjF01.0530	DB00157		LmjF02.0120	DB00763
LmjF01.0470	DB01124		LmjF01.0520	DB00139		LmjF02.0120	DB00762		LmjF03.0230	DB00159		LmjF01.0530	DB00159		LmjF02.0120	DB00766
LmjF01.0470	DB01128		LmjF01.0520	DB00157		LmjF02.0120	DB00773		LmjF03.0230	DB00171		LmjF01.0530	DB00169		LmjF02.0120	DB00773
LmjF01.0470	DB01132		LmjF01.0520	DB00159		LmjF02.0120	DB00783		LmjF03.0230	DB00412		LmjF01.0530	DB00171		LmjF02.0120	DB00775
LmjF01.0470	DB01136		LmjF01.0520	DB00169		LmjF02.0120	DB00864		LmjF03.0230	DB00583		LmjF01.0530	DB00182		LmjF02.0120	DB00877
LmjF01.0470	DB01139		LmjF01.0520	DB00171		LmjF02.0120	DB00877		LmjF03.0600	DB00118		LmjF01.0530	DB00412		LmjF02.0120	DB00995
LmjF01.0470	DB01234		LmjF01.0520	DB00182		LmjF02.0120	DB00997		LmjF03.0800	DB00128		LmjF01.0530	DB00583		LmjF02.0120	DB00997
LmjF01.0470	DB01241		LmjF01.0520	DB00412		LmjF02.0120	DB01005		LmjF03.0800	DB00130		LmjF01.0530	DB00787		LmjF02.0120	DB01005
LmjF01.0470	DB01254		LmjF01.0520	DB00583		LmjF02.0120	DB01065		LmjF03.0800	DB00142		LmjF01.0530	DB01034		LmjF02.0120	DB01030
LmjF01.0470	DB01420		LmjF01.0520	DB00787		LmjF02.0120	DB01075		LmjF03.0800	DB00171		LmjF01.0530	DB01576		LmjF02.0120	DB01075
LmjF01.0470	DB01576		LmjF01.0520	DB01034		LmjF02.0120	DB01114		LmjF03.0800	DB00174		LmjF02.0030	DB00171		LmjF02.0120	DB01114
LmjF01.0470	DB01586		LmjF01.0520	DB01576		LmjF02.0120	DB01590		LmjF03.0800	DB01124		LmjF02.0120	DB00091		LmjF02.0120	DB01420
LmjF01.0480	DB00114		LmjF01.0530	DB00119		LmjF02.0120	DB06287		LmjF03.0910	DB01593		LmjF02.0120	DB00126		LmjF02.0120	DB01590
LmjF01.0480	DB00116		LmjF01.0530	DB00120		LmjF02.0500	DB00157		LmjF04.0010	DB00144		LmjF02.0120	DB00130		LmjF02.0120	DB06151
LmjF01.0480	DB00119		LmjF01.0530	DB00131		LmjF02.0500	DB00171		LmjF04.0010	DB00171		LmjF02.0120	DB00143		LmjF03.0030	DB00116
LmjF01.0480	DB00122		LmjF01.0530	DB00133		LmjF03.0030	DB00116		LmjF04.0010	DB00213		LmjF02.0120	DB00148		LmjF03.0030	DB00119
LmjF01.0480	DB00123		LmjF01.0530	DB00139		LmjF03.0030	DB00119		LmjF04.0010	DB00228		LmjF02.0120	DB00163		LmjF03.0030	DB00133
LmjF01.0480	DB00127		LmjF01.0530	DB00156		LmjF03.0030	DB00133		LmjF04.0010	DB00232		LmjF02.0120	DB00171		LmjF03.0030	DB00142
LmjF01.0480	DB00128		LmjF01.0530	DB00157		LmjF03.0030	DB00142		LmjF04.0010	DB00338		LmjF02.0120	DB00175		LmjF03.0030	DB00145
LmjF01.0480	DB00129		LmjF01.0530	DB00159		LmjF03.0030	DB00145		LmjF04.0010	DB00390		LmjF02.0120	DB00188		LmjF03.0030	DB00149
LmjF01.0480	DB00133		LmjF01.0530	DB00160		LmjF03.0030	DB00157		LmjF04.0010	DB00448		LmjF02.0120	DB00201		LmjF03.0030	DB00157
LmjF01.0480	DB00134		LmjF01.0530	DB00169		LmjF03.0030	DB00160		LmjF04.0010	DB00511		LmjF02.0120	DB00305		LmjF03.0030	DB00160
LmjF01.0480	DB00140		LmjF01.0530	DB00171		LmjF03.0030	DB00171		LmjF04.0010	DB00695		LmjF02.0120	DB00317		LmjF03.0030	DB00171
LmjF01.0480	DB00142		LmjF01.0530	DB00182		LmjF03.0030	DB00939		LmjF04.0010	DB00736		LmjF02.0120	DB00331		LmjF03.0030	DB00396
LmjF01.0480	DB00145		LmjF01.0530	DB00412		LmjF03.0200	DB00116		LmjF04.0010	DB00753		LmjF02.0120	DB00388		LmjF03.0030	DB00655
LmjF01.0480	DB00147		LmjF01.0530	DB00583		LmjF03.0200	DB00119		LmjF04.0010	DB00774		LmjF02.0120	DB00389		LmjF03.0030	DB00939
LmjF01.0480	DB00156		LmjF01.0530	DB00787		LmjF03.0200	DB00122		LmjF04.0010	DB00831		LmjF02.0120	DB00392		LmjF03.0030	DB01004
LmjF01.0480	DB00157		LmjF01.0530	DB00936		LmjF03.0200	DB00123		LmjF04.0010	DB00903		LmjF02.0120	DB00396		LmjF03.0200	DB00119
LmjF01.0480	DB00160		LmjF01.0530	DB01034		LmjF03.0200	DB00131		LmjF04.0010	DB01021		LmjF02.0120	DB00398		LmjF03.0200	DB00122
LmjF01.0480	DB00171		LmjF01.0530	DB01576		LmjF03.0200	DB00133		LmjF04.0010	DB01028		LmjF02.0120	DB00428		LmjF03.0200	DB00123
LmjF01.0480	DB00175		LmjF02.0030	DB00119		LmjF03.0200	DB00139		LmjF04.0010	DB01078		LmjF02.0120	DB00441		LmjF03.0200	DB00129
LmjF01.0480	DB00181		LmjF02.0030	DB00139		LmjF03.0200	DB00142		LmjF04.0010	DB01092		LmjF02.0120	DB00445		LmjF03.0200	DB00131
LmjF01.0480	DB00182		LmjF02.0030	DB00157		LmjF03.0200	DB00145		LmjF04.0010	DB01110		LmjF02.0120	DB00480		LmjF03.0200	DB00133
LmjF01.0480	DB00199		LmjF02.0030	DB00171		LmjF03.0200	DB00157		LmjF04.0010	DB01119		LmjF02.0120	DB00499		LmjF03.0200	DB00139
LmjF01.0480	DB00207		LmjF02.0030	DB00194		LmjF03.0200	DB00160		LmjF04.0010	DB01129		LmjF02.0120	DB00502		LmjF03.0200	DB00142
LmjF01.0480	DB00227		LmjF02.0030	DB00640		LmjF03.0200	DB00161		LmjF04.0010	DB01158		LmjF02.0120	DB00523		LmjF03.0200	DB00145
LmjF01.0480	DB00234		LmjF02.0030	DB00742		LmjF03.0200	DB00162		LmjF04.0010	DB01159		LmjF02.0120	DB00526		LmjF03.0200	DB00155
LmjF01.0480	DB00259		LmjF02.0030	DB00974		LmjF03.0200	DB00165		LmjF04.0010	DB01169		LmjF02.0120	DB00530		LmjF03.0200	DB00157
LmjF01.0480	DB00260		LmjF02.0120	DB00091		LmjF03.0200	DB00171		LmjF04.0010	DB01189		LmjF02.0120	DB00550		LmjF03.0200	DB00160
LmjF01.0480	DB00313		LmjF02.0120	DB00126		LmjF03.0200	DB00172		LmjF04.0010	DB01197		LmjF02.0120	DB00615		LmjF03.0200	DB00161
LmjF01.0480	DB00331		LmjF02.0120	DB00130		LmjF03.0200	DB00513		LmjF04.0010	DB01236		LmjF02.0120	DB00619		LmjF03.0200	DB00162
LmjF01.0480	DB00396		LmjF02.0120	DB00143		LmjF03.0200	DB00523		LmjF04.0010	DB01244		LmjF02.0120	DB00624		LmjF03.0200	DB00171
LmjF01.0480	DB00404		LmjF02.0120	DB00144		LmjF03.0200	DB00534		LmjF04.0010	DB01370		LmjF02.0120	DB00675		LmjF03.0200	DB00172
LmjF01.0480	DB00435		LmjF02.0120	DB00148		LmjF03.0200	DB00536		LmjF04.0010	DB01396		LmjF02.0120	DB00688		LmjF03.0200	DB00513
LmjF01.0480	DB00466		LmjF02.0120	DB00163		LmjF03.0200	DB00636		LmjF04.0010	DB01430		LmjF02.0120	DB00693		LmjF03.0200	DB00523
LmjF01.0480	DB00502		LmjF02.0120	DB00171		LmjF03.0200	DB00727		LmjF04.0010	DB01593		LmjF02.0120	DB00720		LmjF03.0200	DB00755
LmjF01.0480	DB00583		LmjF02.0120	DB00175		LmjF03.0200	DB00755		LmjF04.0280	DB00131		LmjF02.0120	DB00755		LmjF03.0200	DB00822
LmjF01.0480	DB00641		LmjF02.0120	DB00188		LmjF03.0200	DB00822		LmjF04.0280	DB00173		LmjF02.0120	DB00759		LmjF03.0200	DB00898
LmjF01.0480	DB00714		LmjF02.0120	DB00194		LmjF03.0200	DB00898		LmjF04.0280	DB00552		LmjF02.0120	DB00762		LmjF03.0200	DB00936
LmjF01.0480	DB00746		LmjF02.0120	DB00201		LmjF03.0200	DB00936		LmjF04.0280	DB00993		LmjF02.0120	DB00763		LmjF03.0200	DB00982
LmjF01.0480	DB00829		LmjF02.0120	DB00295		LmjF03.0200	DB00982		LmjF04.0280	DB01033		LmjF02.0120	DB00766		LmjF03.0230	DB00131
LmjF01.0480	DB00988		LmjF02.0120	DB00305		LmjF03.0230	DB00131		LmjF04.0280	DB01593		LmjF02.0120	DB00773		LmjF03.0230	DB00139
LmjF01.0480	DB01004		LmjF02.0120	DB00317		LmjF03.0230	DB00139		LmjF04.0310	DB00638		LmjF02.0120	DB00775		LmjF03.0230	DB00157
LmjF01.0480	DB01016		LmjF02.0120	DB00331		LmjF03.0230	DB00157		LmjF04.0460	DB00116		LmjF02.0120	DB00783		LmjF03.0230	DB00159
LmjF01.0480	DB01080		LmjF02.0120	DB00339		LmjF03.0230	DB00159		LmjF04.0460	DB00125		LmjF02.0120	DB00853		LmjF03.0230	DB00169
LmjF01.0480	DB01085		LmjF02.0120	DB00388		LmjF03.0230	DB00171		LmjF04.0460	DB00128		LmjF02.0120	DB00864		LmjF03.0230	DB00171
LmjF01.0480	DB01124		LmjF02.0120	DB00389		LmjF03.0230	DB00182		LmjF04.0460	DB00131		LmjF02.0120	DB00877		LmjF03.0230	DB00182
LmjF01.0480	DB01153		LmjF02.0120	DB00392		LmjF03.0230	DB00412		LmjF04.0460	DB00139		LmjF02.0120	DB00947		LmjF03.0230	DB00412
LmjF01.0480	DB01235		LmjF02.0120	DB00396		LmjF03.0230	DB00583		LmjF04.0460	DB00155		LmjF02.0120	DB00970		LmjF03.0230	DB00583
LmjF01.0480	DB01394		LmjF02.0120	DB00398		LmjF03.0230	DB01576		LmjF04.0460	DB00171		LmjF02.0120	DB00982		LmjF03.0230	DB00787
LmjF01.0480	DB01576		LmjF02.0120	DB00428		LmjF03.0500	DB00529		LmjF04.0460	DB00173		LmjF02.0120	DB00995		LmjF03.0230	DB01034
LmjF01.0490	DB00119		LmjF02.0120	DB00441		LmjF03.0600	DB00117		LmjF04.0460	DB00993		LmjF02.0120	DB00997		LmjF03.0230	DB01576
LmjF01.0490	DB00130		LmjF02.0120	DB00445		LmjF03.0600	DB00118		LmjF04.0460	DB01033		LmjF02.0120	DB01005		LmjF03.0500	DB00529
LmjF01.0490	DB00131		LmjF02.0120	DB00480		LmjF03.0600	DB01593		LmjF04.0580	DB00114		LmjF02.0120	DB01006		LmjF03.0910	DB00252
LmjF01.0490	DB00132		LmjF02.0120	DB00499		LmjF03.0800	DB00114		LmjF04.0580	DB00118		LmjF02.0120	DB01017		LmjF03.0910	DB01593
LmjF01.0490	DB00136		LmjF02.0120	DB00502		LmjF03.0800	DB00122		LmjF04.0580	DB00123		LmjF02.0120	DB01030		LmjF04.0010	DB00027
LmjF01.0490	DB00139		LmjF02.0120	DB00515		LmjF03.0800	DB00128		LmjF04.0580	DB00127		LmjF02.0120	DB01045		LmjF04.0010	DB00136
LmjF01.0490	DB00140		LmjF02.0120	DB00523		LmjF03.0800	DB00130		LmjF04.0580	DB00129		LmjF02.0120	DB01065		LmjF04.0010	DB00169
LmjF01.0490	DB00157		LmjF02.0120	DB00526		LmjF03.0800	DB00142		LmjF04.0960	DB00131		LmjF02.0120	DB01075		LmjF04.0010	DB00170
LmjF01.0490	DB00159		LmjF02.0120	DB00530		LmjF03.0800	DB00171		LmjF04.0960	DB00142		LmjF02.0120	DB01114		LmjF04.0010	DB00171
LmjF01.0490	DB00169		LmjF02.0120	DB00550		LmjF03.0800	DB00174		LmjF04.0960	DB00171		LmjF02.0120	DB01132		LmjF04.0010	DB00201
LmjF01.0490	DB00171		LmjF02.0120	DB00615		LmjF03.0800	DB00627		LmjF04.0960	DB00173		LmjF02.0120	DB01153		LmjF04.0010	DB00213
LmjF01.0490	DB00179		LmjF02.0120	DB00619		LmjF03.0800	DB00974		LmjF04.0960	DB00441		LmjF02.0120	DB01229		LmjF04.0010	DB00228
LmjF01.0490	DB00182		LmjF02.0120	DB00624		LmjF03.0800	DB01124		LmjF04.0960	DB00987		LmjF02.0120	DB01259		LmjF04.0010	DB00232
LmjF01.0490	DB00313		LmjF02.0120	DB00640		LmjF03.0800	DB01262		LmjF04.0960	DB01593		LmjF02.0120	DB01268		LmjF04.0010	DB00279
LmjF01.0490	DB00411		LmjF02.0120	DB00675		LmjF03.0800	DB01593		LmjF04.1160	DB00131		LmjF02.0120	DB01420		LmjF04.0010	DB00338
LmjF01.0490	DB00412		LmjF02.0120	DB00688		LmjF03.0910	DB00126		LmjF04.1160	DB00171		LmjF02.0120	DB01590		LmjF04.0010	DB00358
LmjF01.0490	DB00428		LmjF02.0120	DB00693		LmjF03.0910	DB00170		LmjF05.0180	DB00119		LmjF02.0120	DB01592		LmjF04.0010	DB00388
LmjF01.0490	DB00435		LmjF02.0120	DB00720		LmjF03.0910	DB00252		LmjF05.0180	DB00139		LmjF02.0120	DB02546		LmjF04.0010	DB00390
LmjF01.0490	DB00443		LmjF02.0120	DB00742		LmjF03.0910	DB00274		LmjF05.0180	DB00142		LmjF02.0120	DB06151		LmjF04.0010	DB00393
LmjF01.0490	DB00481		LmjF02.0120	DB00755		LmjF03.0910	DB00636		LmjF05.0180	DB00149		LmjF02.0120	DB06287		LmjF04.0010	DB00412
LmjF01.0490	DB00488		LmjF02.0120	DB00759		LmjF03.0910	DB00779		LmjF05.0180	DB00157		LmjF03.0030	DB00116		LmjF04.0010	DB00435
LmjF01.0490	DB00573		LmjF02.0120	DB00762		LmjF03.0910	DB00945		LmjF05.0180	DB00161		LmjF03.0030	DB00119		LmjF04.0010	DB00443
LmjF01.0490	DB00583		LmjF02.0120	DB00763		LmjF03.0910	DB01332		LmjF05.0180	DB00167		LmjF03.0030	DB00133		LmjF04.0010	DB00448
LmjF01.0490	DB00605		LmjF02.0120	DB00766		LmjF03.0910	DB01593		LmjF05.0180	DB00171		LmjF03.0030	DB00142		LmjF04.0010	DB00451
LmjF01.0490	DB00619		LmjF02.0120	DB00773		LmjF04.0010	DB00144		LmjF05.0290	DB00128		LmjF03.0030	DB00145		LmjF04.0010	DB00509
LmjF01.0490	DB00636		LmjF02.0120	DB00775		LmjF04.0010	DB00171		LmjF05.0290	DB00129		LmjF03.0030	DB00149		LmjF04.0010	DB00511
LmjF01.0490	DB00766		LmjF02.0120	DB00783		LmjF04.0010	DB00213		LmjF05.0290	DB00139		LmjF03.0030	DB00157		LmjF04.0010	DB00575
LmjF01.0490	DB00787		LmjF02.0120	DB00853		LmjF04.0010	DB00228		LmjF05.0290	DB00142		LmjF03.0030	DB00160		LmjF04.0010	DB00594
LmjF01.0490	DB00906		LmjF02.0120	DB00864		LmjF04.0010	DB00232		LmjF05.0290	DB00155		LmjF03.0030	DB00171		LmjF04.0010	DB00608
LmjF01.0490	DB00966		LmjF02.0120	DB00877		LmjF04.0010	DB00338		LmjF05.0290	DB00158		LmjF03.0030	DB00396		LmjF04.0010	DB00661
LmjF01.0490	DB00977		LmjF02.0120	DB00947		LmjF04.0010	DB00388		LmjF05.0290	DB00279		LmjF03.0030	DB00655		LmjF04.0010	DB00668
LmjF01.0490	DB01018		LmjF02.0120	DB00970		LmjF04.0010	DB00390		LmjF05.0290	DB00412		LmjF03.0030	DB00939		LmjF04.0010	DB00678
LmjF01.0490	DB01034		LmjF02.0120	DB00982		LmjF04.0010	DB00412		LmjF05.0290	DB00428		LmjF03.0030	DB00977		LmjF04.0010	DB00695
LmjF01.0490	DB01039		LmjF02.0120	DB00995		LmjF04.0010	DB00443		LmjF05.0290	DB00523		LmjF03.0030	DB01004		LmjF04.0010	DB00736
LmjF01.0490	DB01124		LmjF02.0120	DB00997		LmjF04.0010	DB00448		LmjF05.0290	DB00583		LmjF03.0200	DB00116		LmjF04.0010	DB00753
LmjF01.0490	DB01128		LmjF02.0120	DB01005		LmjF04.0010	DB00511		LmjF05.0290	DB00755		LmjF03.0200	DB00119		LmjF04.0010	DB00774
LmjF01.0490	DB01132		LmjF02.0120	DB01006		LmjF04.0010	DB00575		LmjF05.0290	DB00982		LmjF03.0200	DB00122		LmjF04.0010	DB00831
LmjF01.0490	DB01136		LmjF02.0120	DB01017		LmjF04.0010	DB00594		LmjF05.0290	DB01393		LmjF03.0200	DB00123		LmjF04.0010	DB00864
LmjF01.0490	DB01139		LmjF02.0120	DB01030		LmjF04.0010	DB00678		LmjF05.0350	DB00114		LmjF03.0200	DB00129		LmjF04.0010	DB00903
LmjF01.0490	DB01234		LmjF02.0120	DB01045		LmjF04.0010	DB00695		LmjF05.0350	DB00116		LmjF03.0200	DB00131		LmjF04.0010	DB00907
LmjF01.0490	DB01241		LmjF02.0120	DB01065		LmjF04.0010	DB00736		LmjF05.0350	DB00119		LmjF03.0200	DB00133		LmjF04.0010	DB00977
LmjF01.0490	DB01254		LmjF02.0120	DB01075		LmjF04.0010	DB00753		LmjF05.0350	DB00126		LmjF03.0200	DB00139		LmjF04.0010	DB01001
LmjF01.0490	DB01420		LmjF02.0120	DB01114		LmjF04.0010	DB00774		LmjF05.0350	DB00134		LmjF03.0200	DB00142		LmjF04.0010	DB01021
LmjF01.0490	DB01576		LmjF02.0120	DB01132		LmjF04.0010	DB00831		LmjF05.0350	DB00139		LmjF03.0200	DB00145		LmjF04.0010	DB01028
LmjF01.0490	DB01586		LmjF02.0120	DB01153		LmjF04.0010	DB00903		LmjF05.0350	DB00140		LmjF03.0200	DB00155		LmjF04.0010	DB01064
LmjF01.0500	DB00007		LmjF02.0120	DB01229		LmjF04.0010	DB01001		LmjF05.0350	DB00142		LmjF03.0200	DB00157		LmjF04.0010	DB01078
LmjF01.0500	DB00119		LmjF02.0120	DB01259		LmjF04.0010	DB01021		LmjF05.0350	DB00143		LmjF03.0200	DB00160		LmjF04.0010	DB01092
LmjF01.0500	DB00122		LmjF02.0120	DB01268		LmjF04.0010	DB01028		LmjF05.0350	DB00145		LmjF03.0200	DB00161		LmjF04.0010	DB01110
LmjF01.0500	DB00128		LmjF02.0120	DB01420		LmjF04.0010	DB01078		LmjF05.0350	DB00149		LmjF03.0200	DB00162		LmjF04.0010	DB01118
LmjF01.0500	DB00130		LmjF02.0120	DB01590		LmjF04.0010	DB01092		LmjF05.0350	DB00157		LmjF03.0200	DB00165		LmjF04.0010	DB01119
LmjF01.0500	DB00131		LmjF02.0120	DB01592		LmjF04.0010	DB01110		LmjF05.0350	DB00163		LmjF03.0200	DB00171		LmjF04.0010	DB01129
LmjF01.0500	DB00132		LmjF02.0120	DB02546		LmjF04.0010	DB01119		LmjF05.0350	DB00167		LmjF03.0200	DB00172		LmjF04.0010	DB01158
LmjF01.0500	DB00136		LmjF02.0120	DB06151		LmjF04.0010	DB01129		LmjF05.0350	DB00171		LmjF03.0200	DB00194		LmjF04.0010	DB01159
LmjF01.0500	DB00139		LmjF02.0120	DB06287		LmjF04.0010	DB01158		LmjF05.0350	DB00262		LmjF03.0200	DB00203		LmjF04.0010	DB01169
LmjF01.0500	DB00140		LmjF02.0500	DB00157		LmjF04.0010	DB01159		LmjF05.0350	DB00336		LmjF03.0200	DB00235		LmjF04.0010	DB01184
LmjF01.0500	DB00157		LmjF02.0500	DB00171		LmjF04.0010	DB01169		LmjF05.0350	DB00445		LmjF03.0200	DB00277		LmjF04.0010	DB01189
LmjF01.0500	DB00159		LmjF03.0030	DB00116		LmjF04.0010	DB01184		LmjF05.0350	DB00548		LmjF03.0200	DB00513		LmjF04.0010	DB01197
LmjF01.0500	DB00169		LmjF03.0030	DB00119		LmjF04.0010	DB01189		LmjF05.0350	DB00792		LmjF03.0200	DB00523		LmjF04.0010	DB01234
LmjF01.0500	DB00171		LmjF03.0030	DB00133		LmjF04.0010	DB01197		LmjF05.0350	DB00997		LmjF03.0200	DB00534		LmjF04.0010	DB01236
LmjF01.0500	DB00179		LmjF03.0030	DB00142		LmjF04.0010	DB01234		LmjF05.0350	DB01065		LmjF03.0200	DB00536		LmjF04.0010	DB01244
LmjF01.0500	DB00182		LmjF03.0030	DB00145		LmjF04.0010	DB01236		LmjF05.0350	DB01174		LmjF03.0200	DB00636		LmjF04.0010	DB01356
LmjF01.0500	DB00254		LmjF03.0030	DB00149		LmjF04.0010	DB01244		LmjF05.0350	DB01592		LmjF03.0200	DB00640		LmjF04.0010	DB01370
LmjF01.0500	DB00256		LmjF03.0030	DB00157		LmjF04.0010	DB01356		LmjF05.0500	DB00171		LmjF03.0200	DB00668		LmjF04.0010	DB01396
LmjF01.0500	DB00313		LmjF03.0030	DB00160		LmjF04.0010	DB01370		LmjF05.0500	DB01218		LmjF03.0200	DB00727		LmjF04.0010	DB01400
LmjF01.0500	DB00411		LmjF03.0030	DB00171		LmjF04.0010	DB01396		LmjF05.0510	DB00171		LmjF03.0200	DB00755		LmjF04.0010	DB01430
LmjF01.0500	DB00412		LmjF03.0030	DB00396		LmjF04.0010	DB01430		LmjF05.0510	DB01218		LmjF03.0200	DB00822		LmjF04.0010	DB01593
LmjF01.0500	DB00428		LmjF03.0030	DB00655		LmjF04.0010	DB01593		LmjF05.0830	DB00118		LmjF03.0200	DB00898		LmjF04.0010	DB04841
LmjF01.0500	DB00435		LmjF03.0030	DB00939		LmjF04.0280	DB00131		LmjF05.0830	DB00131		LmjF03.0200	DB00906		LmjF04.0280	DB00128
LmjF01.0500	DB00443		LmjF03.0030	DB00977		LmjF04.0280	DB00173		LmjF05.0830	DB00166		LmjF03.0200	DB00917		LmjF04.0280	DB00131
LmjF01.0500	DB00481		LmjF03.0030	DB01004		LmjF04.0280	DB00435		LmjF05.0830	DB00171		LmjF03.0200	DB00936		LmjF04.0280	DB00173
LmjF01.0500	DB00488		LmjF03.0200	DB00116		LmjF04.0280	DB00552		LmjF05.0830	DB00173		LmjF03.0200	DB00975		LmjF04.0280	DB00175
LmjF01.0500	DB00531		LmjF03.0200	DB00119		LmjF04.0280	DB00993		LmjF05.0830	DB00194		LmjF03.0200	DB00982		LmjF04.0280	DB00194
LmjF01.0500	DB00573		LmjF03.0200	DB00122		LmjF04.0280	DB01033		LmjF05.0830	DB00242		LmjF03.0200	DB01064		LmjF04.0280	DB00435
LmjF01.0500	DB00583		LmjF03.0200	DB00123		LmjF04.0280	DB01593		LmjF05.0830	DB00627		LmjF03.0200	DB01113		LmjF04.0280	DB00552
LmjF01.0500	DB00605		LmjF03.0200	DB00129		LmjF04.0310	DB00141		LmjF05.0830	DB00640		LmjF03.0200	DB01166		LmjF04.0280	DB00640
LmjF01.0500	DB00619		LmjF03.0200	DB00131		LmjF04.0310	DB00171		LmjF05.0830	DB00787		LmjF03.0200	DB06267		LmjF04.0280	DB00641
LmjF01.0500	DB00636		LmjF03.0200	DB00133		LmjF04.0310	DB00638		LmjF05.0830	DB00900		LmjF03.0230	DB00131		LmjF04.0280	DB01064
LmjF01.0500	DB00675		LmjF03.0200	DB00139		LmjF04.0310	DB01593		LmjF05.0830	DB01033		LmjF03.0230	DB00139		LmjF04.0280	DB01076
LmjF01.0500	DB00727		LmjF03.0200	DB00142		LmjF04.0460	DB00116		LmjF05.0830	DB01265		LmjF03.0230	DB00157		LmjF04.0280	DB01095
LmjF01.0500	DB00766		LmjF03.0200	DB00145		LmjF04.0460	DB00125		LmjF05.0830	DB01593		LmjF03.0230	DB00159		LmjF04.0280	DB01593
LmjF01.0500	DB00783		LmjF03.0200	DB00155		LmjF04.0460	DB00128		LmjF05.0970	DB00119		LmjF03.0230	DB00169		LmjF04.0460	DB00116
LmjF01.0500	DB00787		LmjF03.0200	DB00157		LmjF04.0460	DB00131		LmjF05.0970	DB00128		LmjF03.0230	DB00171		LmjF04.0460	DB00125
LmjF01.0500	DB00906		LmjF03.0200	DB00160		LmjF04.0460	DB00139		LmjF05.0970	DB00134		LmjF03.0230	DB00182		LmjF04.0460	DB00128
LmjF01.0500	DB00966		LmjF03.0200	DB00161		LmjF04.0460	DB00155		LmjF05.0970	DB00139		LmjF03.0230	DB00412		LmjF04.0460	DB00131
LmjF01.0500	DB00977		LmjF03.0200	DB00162		LmjF04.0460	DB00157		LmjF05.0970	DB00142		LmjF03.0230	DB00583		LmjF04.0460	DB00139
LmjF01.0500	DB00990		LmjF03.0200	DB00165		LmjF04.0460	DB00171		LmjF05.0970	DB00151		LmjF03.0230	DB00783		LmjF04.0460	DB00155
LmjF01.0500	DB01018		LmjF03.0200	DB00171		LmjF04.0460	DB00173		LmjF05.0970	DB00166		LmjF03.0230	DB00787		LmjF04.0460	DB00157
LmjF01.0500	DB01034		LmjF03.0200	DB00172		LmjF04.0460	DB00993		LmjF05.0980	DB00139		LmjF03.0230	DB00977		LmjF04.0460	DB00171
LmjF01.0500	DB01039		LmjF03.0200	DB00194		LmjF04.0460	DB01033		LmjF05.0980	DB00157		LmjF03.0230	DB01034		LmjF04.0460	DB00173
LmjF01.0500	DB01124		LmjF03.0200	DB00203		LmjF04.0580	DB00114		LmjF05.0980	DB00171		LmjF03.0230	DB01039		LmjF04.0580	DB00114
LmjF01.0500	DB01128		LmjF03.0200	DB00235		LmjF04.0580	DB00118		LmjF05.0980	DB01592		LmjF03.0230	DB01576		LmjF04.0580	DB00118
LmjF01.0500	DB01132		LmjF03.0200	DB00277		LmjF04.0580	DB00123		LmjF05.1170	DB00132		LmjF03.0500	DB00529		LmjF04.0580	DB00123
LmjF01.0500	DB01136		LmjF03.0200	DB00513		LmjF04.0580	DB00127		LmjF06.0350	DB00156		LmjF03.0600	DB00117		LmjF04.0580	DB00127
LmjF01.0500	DB01139		LmjF03.0200	DB00523		LmjF04.0580	DB00129		LmjF06.0350	DB00157		LmjF03.0600	DB00118		LmjF04.0580	DB00129
LmjF01.0500	DB01234		LmjF03.0200	DB00534		LmjF04.0580	DB00847		LmjF06.0350	DB00396		LmjF03.0600	DB00155		LmjF04.0580	DB00142
LmjF01.0500	DB01241		LmjF03.0200	DB00536		LmjF04.0960	DB00130		LmjF06.0350	DB00624		LmjF03.0600	DB01593		LmjF04.0580	DB00157
LmjF01.0500	DB01254		LmjF03.0200	DB00636		LmjF04.0960	DB00131		LmjF06.0350	DB00741		LmjF03.0800	DB00171		LmjF04.0580	DB00184
LmjF01.0500	DB01420		LmjF03.0200	DB00640		LmjF04.0960	DB00142		LmjF06.0370	DB00128		LmjF03.0800	DB00627		LmjF04.0580	DB00847
LmjF01.0500	DB01576		LmjF03.0200	DB00668		LmjF04.0960	DB00171		LmjF06.0370	DB00130		LmjF03.0800	DB00746		LmjF04.0960	DB00131
LmjF01.0500	DB01586		LmjF03.0200	DB00727		LmjF04.0960	DB00173		LmjF06.0370	DB00131		LmjF03.0800	DB00974		LmjF04.0960	DB00171
LmjF01.0510	DB00131		LmjF03.0200	DB00755		LmjF04.0960	DB00194		LmjF06.0370	DB00134		LmjF03.0800	DB01124		LmjF04.0960	DB00173
LmjF01.0510	DB00157		LmjF03.0200	DB00822		LmjF04.0960	DB00441		LmjF06.0370	DB00142		LmjF03.0910	DB00119		LmjF04.0960	DB01592
LmjF01.0510	DB00159		LmjF03.0200	DB00898		LmjF04.0960	DB00640		LmjF06.0370	DB00157		LmjF03.0910	DB00126		LmjF04.1160	DB00119
LmjF01.0510	DB00171		LmjF03.0200	DB00906		LmjF04.0960	DB00987		LmjF06.0370	DB00171		LmjF03.0910	DB00166		LmjF04.1160	DB00128
LmjF01.0510	DB00412		LmjF03.0200	DB00917		LmjF04.0960	DB01592		LmjF06.0370	DB00443		LmjF03.0910	DB00170		LmjF04.1160	DB00131
LmjF01.0520	DB00119		LmjF03.0200	DB00936		LmjF04.0960	DB01593		LmjF06.0370	DB00741		LmjF03.0910	DB00252		LmjF04.1160	DB00151
LmjF01.0520	DB00130		LmjF03.0200	DB00975		LmjF04.1160	DB00119		LmjF06.0370	DB01234		LmjF03.0910	DB00255		LmjF04.1160	DB00171
LmjF01.0520	DB00131		LmjF03.0200	DB00982		LmjF04.1160	DB00131		LmjF06.0460	DB00131		LmjF03.0910	DB00328		LmjF04.1160	DB00451
LmjF01.0520	DB00132		LmjF03.0200	DB01064		LmjF04.1160	DB00171		LmjF06.0460	DB00171		LmjF03.0910	DB00481		LmjF04.1160	DB00509
LmjF01.0520	DB00136		LmjF03.0200	DB01113		LmjF04.1160	DB00451		LmjF06.0650	DB00118		LmjF03.0910	DB00559		LmjF04.1160	DB00650
LmjF01.0520	DB00139		LmjF03.0200	DB01166		LmjF04.1160	DB00509		LmjF06.0650	DB01026		LmjF03.0910	DB00636		LmjF04.1160	DB01356
LmjF01.0520	DB00140		LmjF03.0200	DB06267		LmjF05.0180	DB00119		LmjF06.0860	DB00116		LmjF03.0910	DB00770		LmjF04.1160	DB01592
LmjF01.0520	DB00157		LmjF03.0230	DB00131		LmjF05.0180	DB00122		LmjF06.0860	DB00142		LmjF03.0910	DB00945		LmjF05.0180	DB00119
LmjF01.0520	DB00159		LmjF03.0230	DB00139		LmjF05.0180	DB00139		LmjF06.0860	DB00145		LmjF03.0910	DB01173		LmjF05.0180	DB00122
LmjF01.0520	DB00169		LmjF03.0230	DB00157		LmjF05.0180	DB00142		LmjF06.0860	DB00157		LmjF03.0910	DB01179		LmjF05.0180	DB00139
LmjF01.0520	DB00171		LmjF03.0230	DB00159		LmjF05.0180	DB00149		LmjF06.0860	DB00158		LmjF03.0910	DB01249		LmjF05.0180	DB00142
LmjF01.0520	DB00179		LmjF03.0230	DB00169		LmjF05.0180	DB00157		LmjF06.0860	DB00160		LmjF03.0910	DB01407		LmjF05.0180	DB00149
LmjF01.0520	DB00182		LmjF03.0230	DB00171		LmjF05.0180	DB00161		LmjF06.0860	DB00171		LmjF03.0910	DB01593		LmjF05.0180	DB00152
LmjF01.0520	DB00254		LmjF03.0230	DB00182		LmjF05.0180	DB00166		LmjF06.0860	DB00205		LmjF04.0010	DB00027		LmjF05.0180	DB00157
LmjF01.0520	DB00313		LmjF03.0230	DB00412		LmjF05.0180	DB00167		LmjF06.0860	DB00250		LmjF04.0010	DB00136		LmjF05.0180	DB00161
LmjF01.0520	DB00411		LmjF03.0230	DB00583		LmjF05.0180	DB00171		LmjF06.0860	DB00293		LmjF04.0010	DB00169		LmjF05.0180	DB00166
LmjF01.0520	DB00412		LmjF03.0230	DB00783		LmjF05.0180	DB00363		LmjF06.0860	DB00322		LmjF04.0010	DB00170		LmjF05.0180	DB00167
LmjF01.0520	DB00428		LmjF03.0230	DB00787		LmjF05.0180	DB00675		LmjF06.0860	DB00432		LmjF04.0010	DB00171		LmjF05.0180	DB00171
LmjF01.0520	DB00435		LmjF03.0230	DB00977		LmjF05.0290	DB00114		LmjF06.0860	DB00440		LmjF04.0010	DB00201		LmjF05.0180	DB00363
LmjF01.0520	DB00443		LmjF03.0230	DB01034		LmjF05.0290	DB00116		LmjF06.0860	DB00441		LmjF04.0010	DB00213		LmjF05.0180	DB00396
LmjF01.0520	DB00481		LmjF03.0230	DB01039		LmjF05.0290	DB00125		LmjF06.0860	DB00526		LmjF04.0010	DB00228		LmjF05.0180	DB00675
LmjF01.0520	DB00488		LmjF03.0230	DB01576		LmjF05.0290	DB00128		LmjF06.0860	DB00544		LmjF04.0010	DB00232		LmjF05.0180	DB00783
LmjF01.0520	DB00573		LmjF03.0500	DB00529		LmjF05.0290	DB00129		LmjF06.0860	DB00555		LmjF04.0010	DB00279		LmjF05.0180	DB00977
LmjF01.0520	DB00583		LmjF03.0600	DB00117		LmjF05.0290	DB00131		LmjF06.0860	DB00563		LmjF04.0010	DB00338		LmjF05.0290	DB00120
LmjF01.0520	DB00605		LmjF03.0600	DB00118		LmjF05.0290	DB00132		LmjF06.0860	DB00642		LmjF04.0010	DB00358		LmjF05.0290	DB00122
LmjF01.0520	DB00619		LmjF03.0600	DB00155		LmjF05.0290	DB00136		LmjF06.0860	DB00650		LmjF04.0010	DB00388		LmjF05.0350	DB00114
LmjF01.0520	DB00636		LmjF03.0600	DB00977		LmjF05.0290	DB00139		LmjF06.0860	DB00762		LmjF04.0010	DB00390		LmjF05.0350	DB00116
LmjF01.0520	DB00675		LmjF03.0600	DB01593		LmjF05.0290	DB00142		LmjF06.0860	DB00987		LmjF04.0010	DB00393		LmjF05.0350	DB00117
LmjF01.0520	DB00766		LmjF03.0800	DB00114		LmjF05.0290	DB00155		LmjF06.0860	DB01005		LmjF04.0010	DB00412		LmjF05.0350	DB00119
LmjF01.0520	DB00783		LmjF03.0800	DB00122		LmjF05.0290	DB00157		LmjF06.0860	DB01093		LmjF04.0010	DB00435		LmjF05.0350	DB00126
LmjF01.0520	DB00787		LmjF03.0800	DB00128		LmjF05.0290	DB00158		LmjF06.0860	DB01099		LmjF04.0010	DB00443		LmjF05.0350	DB00134
LmjF01.0520	DB00906		LmjF03.0800	DB00130		LmjF05.0290	DB00171		LmjF06.0860	DB01101		LmjF04.0010	DB00448		LmjF05.0350	DB00137
LmjF01.0520	DB00966		LmjF03.0800	DB00142		LmjF05.0290	DB00201		LmjF06.0860	DB01131		LmjF04.0010	DB00451		LmjF05.0350	DB00139
LmjF01.0520	DB00977		LmjF03.0800	DB00157		LmjF05.0290	DB00279		LmjF06.0860	DB01157		LmjF04.0010	DB00509		LmjF05.0350	DB00140
LmjF01.0520	DB01018		LmjF03.0800	DB00171		LmjF05.0290	DB00412		LmjF06.0860	DB01248		LmjF04.0010	DB00511		LmjF05.0350	DB00141
LmjF01.0520	DB01034		LmjF03.0800	DB00174		LmjF05.0290	DB00428		LmjF06.0860	DB01265		LmjF04.0010	DB00575		LmjF05.0350	DB00142
LmjF01.0520	DB01039		LmjF03.0800	DB00238		LmjF05.0290	DB00523		LmjF06.0880	DB00131		LmjF04.0010	DB00594		LmjF05.0350	DB00143
LmjF01.0520	DB01124		LmjF03.0800	DB00424		LmjF05.0290	DB00563		LmjF06.0880	DB00139		LmjF04.0010	DB00608		LmjF05.0350	DB00145
LmjF01.0520	DB01128		LmjF03.0800	DB00470		LmjF05.0290	DB00583		LmjF06.0880	DB00157		LmjF04.0010	DB00661		LmjF05.0350	DB00149
LmjF01.0520	DB01132		LmjF03.0800	DB00572		LmjF05.0290	DB00667		LmjF06.0880	DB00167		LmjF04.0010	DB00668		LmjF05.0350	DB00152
LmjF01.0520	DB01136		LmjF03.0800	DB00627		LmjF05.0290	DB00668		LmjF06.0880	DB00171		LmjF04.0010	DB00678		LmjF05.0350	DB00157
LmjF01.0520	DB01139		LmjF03.0800	DB00746		LmjF05.0290	DB00755		LmjF06.0880	DB00313		LmjF04.0010	DB00695		LmjF05.0350	DB00158
LmjF01.0520	DB01234		LmjF03.0800	DB00825		LmjF05.0290	DB00959		LmjF06.0880	DB00583		LmjF04.0010	DB00736		LmjF05.0350	DB00162
LmjF01.0520	DB01241		LmjF03.0800	DB00898		LmjF05.0290	DB00982		LmjF06.0950	DB00130		LmjF04.0010	DB00753		LmjF05.0350	DB00163
LmjF01.0520	DB01254		LmjF03.0800	DB00974		LmjF05.0290	DB01064		LmjF06.0950	DB00142		LmjF04.0010	DB00774		LmjF05.0350	DB00166
LmjF01.0520	DB01420		LmjF03.0800	DB01005		LmjF05.0290	DB01392		LmjF06.0950	DB00352		LmjF04.0010	DB00831		LmjF05.0350	DB00167
LmjF01.0520	DB01576		LmjF03.0800	DB01048		LmjF05.0290	DB01393		LmjF06.0950	DB00993		LmjF04.0010	DB00864		LmjF05.0350	DB00170
LmjF01.0520	DB01586		LmjF03.0800	DB01124		LmjF05.0350	DB00114		LmjF06.0950	DB01033		LmjF04.0010	DB00903		LmjF05.0350	DB00171
LmjF01.0530	DB00116		LmjF03.0800	DB01262		LmjF05.0350	DB00116		LmjF07.0060	DB00126		LmjF04.0010	DB00907		LmjF05.0350	DB00173
LmjF01.0530	DB00119		LmjF03.0800	DB01275		LmjF05.0350	DB00119		LmjF07.0060	DB00139		LmjF04.0010	DB00977		LmjF05.0350	DB00179
LmjF01.0530	DB00120		LmjF03.0800	DB01593		LmjF05.0350	DB00126		LmjF07.0060	DB00157		LmjF04.0010	DB01001		LmjF05.0350	DB00212
LmjF01.0530	DB00130		LmjF03.0910	DB00119		LmjF05.0350	DB00134		LmjF07.0060	DB01592		LmjF04.0010	DB01021		LmjF05.0350	DB00227
LmjF01.0530	DB00131		LmjF03.0910	DB00126		LmjF05.0350	DB00139		LmjF07.0090	DB00115		LmjF04.0010	DB01028		LmjF05.0350	DB00262
LmjF01.0530	DB00132		LmjF03.0910	DB00166		LmjF05.0350	DB00140		LmjF07.0090	DB00116		LmjF04.0010	DB01064		LmjF05.0350	DB00279
LmjF01.0530	DB00133		LmjF03.0910	DB00170		LmjF05.0350	DB00141		LmjF07.0090	DB00118		LmjF04.0010	DB01078		LmjF05.0350	DB00313
LmjF01.0530	DB00136		LmjF03.0910	DB00199		LmjF05.0350	DB00142		LmjF07.0090	DB00119		LmjF04.0010	DB01092		LmjF05.0350	DB00316
LmjF01.0530	DB00139		LmjF03.0910	DB00252		LmjF05.0350	DB00143		LmjF07.0090	DB00134		LmjF04.0010	DB01110		LmjF05.0350	DB00336
LmjF01.0530	DB00145		LmjF03.0910	DB00255		LmjF05.0350	DB00145		LmjF07.0090	DB00171		LmjF04.0010	DB01118		LmjF05.0350	DB00352
LmjF01.0530	DB00151		LmjF03.0910	DB00274		LmjF05.0350	DB00149		LmjF07.0090	DB00194		LmjF04.0010	DB01119		LmjF05.0350	DB00428
LmjF01.0530	DB00156		LmjF03.0910	DB00284		LmjF05.0350	DB00157		LmjF07.0090	DB00200		LmjF04.0010	DB01129		LmjF05.0350	DB00431
LmjF01.0530	DB00157		LmjF03.0910	DB00328		LmjF05.0350	DB00163		LmjF07.0090	DB00640		LmjF04.0010	DB01158		LmjF05.0350	DB00435
LmjF01.0530	DB00159		LmjF03.0910	DB00415		LmjF05.0350	DB00166		LmjF07.0090	DB01593		LmjF04.0010	DB01159		LmjF05.0350	DB00445
LmjF01.0530	DB00160		LmjF03.0910	DB00448		LmjF05.0350	DB00167		LmjF07.0170	DB00030		LmjF04.0010	DB01169		LmjF05.0350	DB00451
LmjF01.0530	DB00169		LmjF03.0910	DB00467		LmjF05.0350	DB00171		LmjF07.0170	DB00039		LmjF04.0010	DB01184		LmjF05.0350	DB00509
LmjF01.0530	DB00171		LmjF03.0910	DB00479		LmjF05.0350	DB00227		LmjF07.0170	DB00046		LmjF04.0010	DB01189		LmjF05.0350	DB00550
LmjF01.0530	DB00173		LmjF03.0910	DB00481		LmjF05.0350	DB00262		LmjF07.0170	DB00047		LmjF04.0010	DB01197		LmjF05.0350	DB00559
LmjF01.0530	DB00179		LmjF03.0910	DB00493		LmjF05.0350	DB00316		LmjF07.0170	DB00071		LmjF04.0010	DB01234		LmjF05.0350	DB00608
LmjF01.0530	DB00182		LmjF03.0910	DB00559		LmjF05.0350	DB00336		LmjF07.0170	DB00072		LmjF04.0010	DB01236		LmjF05.0350	DB00678
LmjF01.0530	DB00254		LmjF03.0910	DB00567		LmjF05.0350	DB00431		LmjF07.0170	DB00091		LmjF04.0010	DB01244		LmjF05.0350	DB00690
LmjF01.0530	DB00313		LmjF03.0910	DB00592		LmjF05.0350	DB00445		LmjF07.0170	DB00131		LmjF04.0010	DB01356		LmjF05.0350	DB00698
LmjF01.0530	DB00357		LmjF03.0910	DB00636		LmjF05.0350	DB00548		LmjF07.0170	DB00144		LmjF04.0010	DB01370		LmjF05.0350	DB00737
LmjF01.0530	DB00411		LmjF03.0910	DB00770		LmjF05.0350	DB00690		LmjF07.0170	DB00163		LmjF04.0010	DB01396		LmjF05.0350	DB00742
LmjF01.0530	DB00412		LmjF03.0910	DB00779		LmjF05.0350	DB00792		LmjF07.0170	DB00171		LmjF04.0010	DB01400		LmjF05.0350	DB00746
LmjF01.0530	DB00428		LmjF03.0910	DB00828		LmjF05.0350	DB00864		LmjF07.0170	DB00281		LmjF04.0010	DB01430		LmjF05.0350	DB00763
LmjF01.0530	DB00435		LmjF03.0910	DB00945		LmjF05.0350	DB00915		LmjF07.0170	DB00317		LmjF04.0010	DB01593		LmjF05.0350	DB00792
LmjF01.0530	DB00443		LmjF03.0910	DB00948		LmjF05.0350	DB00925		LmjF07.0170	DB00398		LmjF04.0010	DB04841		LmjF05.0350	DB00864
LmjF01.0530	DB00446		LmjF03.0910	DB00978		LmjF05.0350	DB00974		LmjF07.0170	DB00482		LmjF04.0280	DB00128		LmjF05.0350	DB00898
LmjF01.0530	DB00481		LmjF03.0910	DB01017		LmjF05.0350	DB00977		LmjF07.0170	DB00530		LmjF04.0280	DB00131		LmjF05.0350	DB00903
LmjF01.0530	DB00488		LmjF03.0910	DB01059		LmjF05.0350	DB00995		LmjF07.0170	DB00605		LmjF04.0280	DB00173		LmjF05.0350	DB00915
LmjF01.0530	DB00573		LmjF03.0910	DB01137		LmjF05.0350	DB00997		LmjF07.0170	DB00619		LmjF04.0280	DB00175		LmjF05.0350	DB00925
LmjF01.0530	DB00583		LmjF03.0910	DB01159		LmjF05.0350	DB01064		LmjF07.0170	DB00641		LmjF04.0280	DB00194		LmjF05.0350	DB00974
LmjF01.0530	DB00605		LmjF03.0910	DB01165		LmjF05.0350	DB01065		LmjF07.0170	DB00831		LmjF04.0280	DB00435		LmjF05.0350	DB00977
LmjF01.0530	DB00619		LmjF03.0910	DB01173		LmjF05.0350	DB01174		LmjF07.0170	DB00877		LmjF04.0280	DB00552		LmjF05.0350	DB00995
LmjF01.0530	DB00636		LmjF03.0910	DB01179		LmjF05.0350	DB01219		LmjF07.0170	DB00995		LmjF04.0280	DB00640		LmjF05.0350	DB00997
LmjF01.0530	DB00675		LmjF03.0910	DB01249		LmjF05.0350	DB01592		LmjF07.0170	DB01006		LmjF04.0280	DB00641		LmjF05.0350	DB01064
LmjF01.0530	DB00746		LmjF03.0910	DB01329		LmjF05.0350	DB01593		LmjF07.0170	DB01064		LmjF04.0280	DB01064		LmjF05.0350	DB01065
LmjF01.0530	DB00766		LmjF03.0910	DB01332		LmjF05.0350	DB01599		LmjF07.0170	DB01169		LmjF04.0280	DB01076		LmjF05.0350	DB01087
LmjF01.0530	DB00783		LmjF03.0910	DB01361		LmjF05.0500	DB00171		LmjF07.0170	DB01254		LmjF04.0280	DB01095		LmjF05.0350	DB01174
LmjF01.0530	DB00787		LmjF03.0910	DB01407		LmjF05.0500	DB01218		LmjF07.0170	DB01259		LmjF04.0280	DB01593		LmjF05.0350	DB01179
LmjF01.0530	DB00874		LmjF03.0910	DB01592		LmjF05.0510	DB00171		LmjF07.0170	DB01268		LmjF04.0310	DB00141		LmjF05.0350	DB01206
LmjF01.0530	DB00906		LmjF03.0910	DB01593		LmjF05.0510	DB01218		LmjF07.0170	DB01269		LmjF04.0310	DB00171		LmjF05.0350	DB01219
LmjF01.0530	DB00936		LmjF03.0910	DB01627		LmjF05.0520	DB00119		LmjF07.0170	DB01277		LmjF04.0310	DB00638		LmjF05.0350	DB01237
LmjF01.0530	DB00966		LmjF03.0910	DB04570		LmjF05.0520	DB00120		LmjF07.0170	DB01356		LmjF04.0310	DB01593		LmjF05.0350	DB01592
LmjF01.0530	DB00977		LmjF04.0010	DB00027		LmjF05.0520	DB00122		LmjF07.0200	DB00133		LmjF04.0460	DB00116		LmjF05.0350	DB01593
LmjF01.0530	DB01018		LmjF04.0010	DB00136		LmjF05.0520	DB00157		LmjF07.0260	DB00128		LmjF04.0460	DB00125		LmjF05.0350	DB01599
LmjF01.0530	DB01034		LmjF04.0010	DB00144		LmjF05.0520	DB00898		LmjF07.0260	DB00134		LmjF04.0460	DB00128		LmjF05.0350	DB06151
LmjF01.0530	DB01039		LmjF04.0010	DB00169		LmjF05.0830	DB00118		LmjF07.0260	DB00142		LmjF04.0460	DB00131		LmjF05.0500	DB00139
LmjF01.0530	DB01064		LmjF04.0010	DB00170		LmjF05.0830	DB00127		LmjF07.0260	DB00156		LmjF04.0460	DB00139		LmjF05.0500	DB00171
LmjF01.0530	DB01124		LmjF04.0010	DB00171		LmjF05.0830	DB00131		LmjF07.0260	DB00171		LmjF04.0460	DB00155		LmjF05.0500	DB01051
LmjF01.0530	DB01128		LmjF04.0010	DB00201		LmjF05.0830	DB00157		LmjF07.0270	DB00123		LmjF04.0460	DB00157		LmjF05.0510	DB00139
LmjF01.0530	DB01132		LmjF04.0010	DB00213		LmjF05.0830	DB00166		LmjF07.0270	DB00128		LmjF04.0460	DB00171		LmjF05.0510	DB00171
LmjF01.0530	DB01136		LmjF04.0010	DB00228		LmjF05.0830	DB00171		LmjF07.0270	DB00129		LmjF04.0460	DB00173		LmjF05.0510	DB01051
LmjF01.0530	DB01139		LmjF04.0010	DB00232		LmjF05.0830	DB00173		LmjF07.0270	DB00139		LmjF04.0580	DB00114		LmjF05.0830	DB00127
LmjF01.0530	DB01199		LmjF04.0010	DB00279		LmjF05.0830	DB00194		LmjF07.0270	DB00142		LmjF04.0580	DB00118		LmjF05.0830	DB00131
LmjF01.0530	DB01234		LmjF04.0010	DB00338		LmjF05.0830	DB00242		LmjF07.0270	DB00155		LmjF04.0580	DB00123		LmjF05.0830	DB00157
LmjF01.0530	DB01241		LmjF04.0010	DB00358		LmjF05.0830	DB00437		LmjF07.0630	DB00144		LmjF04.0580	DB00127		LmjF05.0830	DB00171
LmjF01.0530	DB01254		LmjF04.0010	DB00388		LmjF05.0830	DB00627		LmjF07.0630	DB00171		LmjF04.0580	DB00129		LmjF05.0830	DB00173
LmjF01.0530	DB01420		LmjF04.0010	DB00390		LmjF05.0830	DB00640		LmjF07.0630	DB00213		LmjF04.0580	DB00142		LmjF05.0830	DB00194
LmjF01.0530	DB01576		LmjF04.0010	DB00393		LmjF05.0830	DB00783		LmjF07.0630	DB00228		LmjF04.0580	DB00157		LmjF05.0830	DB00437
LmjF01.0530	DB01586		LmjF04.0010	DB00412		LmjF05.0830	DB00787		LmjF07.0630	DB00232		LmjF04.0580	DB00184		LmjF05.0830	DB00627
LmjF01.0530	DB01592		LmjF04.0010	DB00435		LmjF05.0830	DB00900		LmjF07.0630	DB00338		LmjF04.0580	DB00847		LmjF05.0830	DB00640
LmjF01.0530	DB01603		LmjF04.0010	DB00443		LmjF05.0830	DB01033		LmjF07.0630	DB00390		LmjF04.0960	DB00119		LmjF05.0830	DB00783
LmjF02.0030	DB00114		LmjF04.0010	DB00448		LmjF05.0830	DB01265		LmjF07.0630	DB00448		LmjF04.0960	DB00129		LmjF05.0830	DB01420
LmjF02.0030	DB00119		LmjF04.0010	DB00451		LmjF05.0830	DB01420		LmjF07.0630	DB00511		LmjF04.0960	DB00130		LmjF05.0970	DB00119
LmjF02.0030	DB00131		LmjF04.0010	DB00509		LmjF05.0830	DB01593		LmjF07.0630	DB00695		LmjF04.0960	DB00131		LmjF05.0980	DB00116
LmjF02.0030	DB00139		LmjF04.0010	DB00511		LmjF05.0970	DB00116		LmjF07.0630	DB00736		LmjF04.0960	DB00142		LmjF05.0980	DB00139
LmjF02.0030	DB00142		LmjF04.0010	DB00575		LmjF05.0970	DB00119		LmjF07.0630	DB00753		LmjF04.0960	DB00148		LmjF05.0980	DB00140
LmjF02.0030	DB00147		LmjF04.0010	DB00594		LmjF05.0970	DB00128		LmjF07.0630	DB00774		LmjF04.0960	DB00151		LmjF05.0980	DB00152
LmjF02.0030	DB00152		LmjF04.0010	DB00608		LmjF05.0970	DB00134		LmjF07.0630	DB00831		LmjF04.0960	DB00171		LmjF05.0980	DB00157
LmjF02.0030	DB00157		LmjF04.0010	DB00661		LmjF05.0970	DB00139		LmjF07.0630	DB00903		LmjF04.0960	DB00173		LmjF05.0980	DB00171
LmjF02.0030	DB00160		LmjF04.0010	DB00668		LmjF05.0970	DB00142		LmjF07.0630	DB01021		LmjF04.0960	DB00194		LmjF05.0980	DB01093
LmjF02.0030	DB00171		LmjF04.0010	DB00678		LmjF05.0970	DB00151		LmjF07.0630	DB01028		LmjF04.0960	DB00441		LmjF05.0980	DB01592
LmjF02.0030	DB00173		LmjF04.0010	DB00695		LmjF05.0970	DB00166		LmjF07.0630	DB01078		LmjF04.0960	DB00640		LmjF05.1140	DB00171
LmjF02.0030	DB00194		LmjF04.0010	DB00736		LmjF05.0970	DB00231		LmjF07.0630	DB01092		LmjF04.0960	DB00936		LmjF05.1140	DB00274
LmjF02.0030	DB00415		LmjF04.0010	DB00753		LmjF05.0970	DB00977		LmjF07.0630	DB01110		LmjF04.0960	DB00987		LmjF05.1140	DB00700
LmjF02.0030	DB00435		LmjF04.0010	DB00774		LmjF05.0970	DB01065		LmjF07.0630	DB01119		LmjF04.0960	DB01123		LmjF05.1140	DB01011
LmjF02.0030	DB00640		LmjF04.0010	DB00831		LmjF05.0980	DB00116		LmjF07.0630	DB01129		LmjF04.0960	DB01592		LmjF06.0350	DB00157
LmjF02.0030	DB00742		LmjF04.0010	DB00864		LmjF05.0980	DB00139		LmjF07.0630	DB01158		LmjF04.0960	DB01593		LmjF06.0370	DB00119
LmjF02.0030	DB00974		LmjF04.0010	DB00903		LmjF05.0980	DB00157		LmjF07.0630	DB01159		LmjF04.1130	DB00117		LmjF06.0370	DB00128
LmjF02.0030	DB00987		LmjF04.0010	DB00907		LmjF05.0980	DB00171		LmjF07.0630	DB01169		LmjF04.1130	DB01072		LmjF06.0370	DB00129
LmjF02.0030	DB01603		LmjF04.0010	DB00977		LmjF05.0980	DB01093		LmjF07.0630	DB01189		LmjF04.1160	DB00119		LmjF06.0370	DB00130
LmjF02.0120	DB00091		LmjF04.0010	DB01001		LmjF05.0980	DB01592		LmjF07.0630	DB01197		LmjF04.1160	DB00128		LmjF06.0370	DB00131
LmjF02.0120	DB00123		LmjF04.0010	DB01021		LmjF05.1140	DB00171		LmjF07.0630	DB01236		LmjF04.1160	DB00131		LmjF06.0370	DB00134
LmjF02.0120	DB00126		LmjF04.0010	DB01028		LmjF05.1170	DB00132		LmjF07.0630	DB01244		LmjF04.1160	DB00151		LmjF06.0370	DB00139
LmjF02.0120	DB00127		LmjF04.0010	DB01064		LmjF05.1170	DB00412		LmjF07.0630	DB01370		LmjF04.1160	DB00171		LmjF06.0370	DB00142
LmjF02.0120	DB00128		LmjF04.0010	DB01078		LmjF06.0350	DB00142		LmjF07.0630	DB01396		LmjF04.1160	DB00451		LmjF06.0370	DB00155
LmjF02.0120	DB00130		LmjF04.0010	DB01092		LmjF06.0350	DB00145		LmjF07.0630	DB01430		LmjF04.1160	DB00456		LmjF06.0370	DB00157
LmjF02.0120	DB00131		LmjF04.0010	DB01110		LmjF06.0350	DB00156		LmjF07.0630	DB01593		LmjF04.1160	DB00509		LmjF06.0370	DB00160
LmjF02.0120	DB00142		LmjF04.0010	DB01118		LmjF06.0350	DB00157		LmjF07.0650	DB00144		LmjF04.1160	DB00650		LmjF06.0370	DB00171
LmjF02.0120	DB00143		LmjF04.0010	DB01119		LmjF06.0350	DB00171		LmjF07.0650	DB00171		LmjF04.1160	DB00779		LmjF06.0370	DB00316
LmjF02.0120	DB00144		LmjF04.0010	DB01129		LmjF06.0350	DB00396		LmjF07.0650	DB00213		LmjF04.1160	DB01356		LmjF06.0370	DB00322
LmjF02.0120	DB00148		LmjF04.0010	DB01158		LmjF06.0350	DB00624		LmjF07.0650	DB00228		LmjF04.1160	DB01592		LmjF06.0370	DB00435
LmjF02.0120	DB00149		LmjF04.0010	DB01159		LmjF06.0350	DB00741		LmjF07.0650	DB00232		LmjF05.0180	DB00119		LmjF06.0370	DB00443
LmjF02.0120	DB00157		LmjF04.0010	DB01169		LmjF06.0370	DB00128		LmjF07.0650	DB00338		LmjF05.0180	DB00122		LmjF06.0370	DB00523
LmjF02.0120	DB00160		LmjF04.0010	DB01184		LmjF06.0370	DB00130		LmjF07.0650	DB00390		LmjF05.0180	DB00139		LmjF06.0370	DB00741
LmjF02.0120	DB00163		LmjF04.0010	DB01189		LmjF06.0370	DB00131		LmjF07.0650	DB00448		LmjF05.0180	DB00142		LmjF06.0370	DB00755
LmjF02.0120	DB00171		LmjF04.0010	DB01197		LmjF06.0370	DB00134		LmjF07.0650	DB00511		LmjF05.0180	DB00149		LmjF06.0370	DB00783
LmjF02.0120	DB00173		LmjF04.0010	DB01234		LmjF06.0370	DB00142		LmjF07.0650	DB00695		LmjF05.0180	DB00152		LmjF06.0370	DB00877
LmjF02.0120	DB00175		LmjF04.0010	DB01236		LmjF06.0370	DB00157		LmjF07.0650	DB00736		LmjF05.0180	DB00157		LmjF06.0370	DB00977
LmjF02.0120	DB00184		LmjF04.0010	DB01244		LmjF06.0370	DB00160		LmjF07.0650	DB00753		LmjF05.0180	DB00161		LmjF06.0370	DB00982
LmjF02.0120	DB00188		LmjF04.0010	DB01356		LmjF06.0370	DB00171		LmjF07.0650	DB00774		LmjF05.0180	DB00166		LmjF06.0370	DB01001
LmjF02.0120	DB00194		LmjF04.0010	DB01370		LmjF06.0370	DB00316		LmjF07.0650	DB00831		LmjF05.0180	DB00167		LmjF06.0370	DB01234
LmjF02.0120	DB00200		LmjF04.0010	DB01396		LmjF06.0370	DB00435		LmjF07.0650	DB00903		LmjF05.0180	DB00171		LmjF06.0370	DB01592
LmjF02.0120	DB00201		LmjF04.0010	DB01400		LmjF06.0370	DB00443		LmjF07.0650	DB01021		LmjF05.0180	DB00363		LmjF06.0560	DB00171
LmjF02.0120	DB00202		LmjF04.0010	DB01430		LmjF06.0370	DB00741		LmjF07.0650	DB01028		LmjF05.0180	DB00396		LmjF06.0650	DB00118
LmjF02.0120	DB00206		LmjF04.0010	DB01593		LmjF06.0370	DB00783		LmjF07.0650	DB01078		LmjF05.0180	DB00502		LmjF06.0650	DB00855
LmjF02.0120	DB00254		LmjF04.0010	DB04841		LmjF06.0370	DB00977		LmjF07.0650	DB01092		LmjF05.0180	DB00583		LmjF06.0650	DB01016
LmjF02.0120	DB00255		LmjF04.0280	DB00128		LmjF06.0370	DB01234		LmjF07.0650	DB01110		LmjF05.0180	DB00675		LmjF06.0650	DB01024
LmjF02.0120	DB00295		LmjF04.0280	DB00131		LmjF06.0460	DB00130		LmjF07.0650	DB01119		LmjF05.0180	DB00783		LmjF06.0650	DB01026
LmjF02.0120	DB00305		LmjF04.0280	DB00173		LmjF06.0460	DB00131		LmjF07.0650	DB01129		LmjF05.0180	DB00977		LmjF06.0860	DB00115
LmjF02.0120	DB00313		LmjF04.0280	DB00175		LmjF06.0460	DB00142		LmjF07.0650	DB01158		LmjF05.0290	DB00120		LmjF06.0860	DB00116
LmjF02.0120	DB00317		LmjF04.0280	DB00194		LmjF06.0460	DB00171		LmjF07.0650	DB01159		LmjF05.0290	DB00122		LmjF06.0860	DB00133
LmjF02.0120	DB00322		LmjF04.0280	DB00435		LmjF06.0460	DB01593		LmjF07.0650	DB01169		LmjF05.0290	DB00594		LmjF06.0860	DB00142
LmjF02.0120	DB00331		LmjF04.0280	DB00552		LmjF06.0560	DB00171		LmjF07.0650	DB01189		LmjF05.0290	DB01092		LmjF06.0860	DB00145
LmjF02.0120	DB00335		LmjF04.0280	DB00640		LmjF06.0650	DB00118		LmjF07.0650	DB01197		LmjF05.0350	DB00114		LmjF06.0860	DB00157
LmjF02.0120	DB00339		LmjF04.0280	DB00641		LmjF06.0650	DB01016		LmjF07.0650	DB01236		LmjF05.0350	DB00116		LmjF06.0860	DB00158
LmjF02.0120	DB00382		LmjF04.0280	DB00993		LmjF06.0650	DB01026		LmjF07.0650	DB01244		LmjF05.0350	DB00117		LmjF06.0860	DB00160
LmjF02.0120	DB00388		LmjF04.0280	DB01033		LmjF06.0860	DB00116		LmjF07.0650	DB01370		LmjF05.0350	DB00119		LmjF06.0860	DB00171
LmjF02.0120	DB00389		LmjF04.0280	DB01064		LmjF06.0860	DB00133		LmjF07.0650	DB01396		LmjF05.0350	DB00126		LmjF06.0860	DB00205
LmjF02.0120	DB00392		LmjF04.0280	DB01076		LmjF06.0860	DB00142		LmjF07.0650	DB01430		LmjF05.0350	DB00134		LmjF06.0860	DB00233
LmjF02.0120	DB00396		LmjF04.0280	DB01095		LmjF06.0860	DB00145		LmjF07.0650	DB01593		LmjF05.0350	DB00137		LmjF06.0860	DB00249
LmjF02.0120	DB00398		LmjF04.0280	DB01593		LmjF06.0860	DB00157		LmjF07.0760	DB00171		LmjF05.0350	DB00139		LmjF06.0860	DB00250
LmjF02.0120	DB00399		LmjF04.0310	DB00141		LmjF06.0860	DB00158		LmjF07.0760	DB01124		LmjF05.0350	DB00140		LmjF06.0860	DB00254
LmjF02.0120	DB00404		LmjF04.0310	DB00171		LmjF06.0860	DB00160		LmjF07.0805	DB00141		LmjF05.0350	DB00141		LmjF06.0860	DB00293
LmjF02.0120	DB00407		LmjF04.0310	DB00638		LmjF06.0860	DB00171		LmjF07.1090	DB00132		LmjF05.0350	DB00142		LmjF06.0860	DB00322
LmjF02.0120	DB00411		LmjF04.0310	DB00653		LmjF06.0860	DB00205		LmjF07.1090	DB00159		LmjF05.0350	DB00143		LmjF06.0860	DB00358
LmjF02.0120	DB00412		LmjF04.0310	DB01164		LmjF06.0860	DB00250		LmjF08.0060	DB00171		LmjF05.0350	DB00145		LmjF06.0860	DB00361
LmjF02.0120	DB00424		LmjF04.0310	DB01593		LmjF06.0860	DB00259		LmjF08.0060	DB01124		LmjF05.0350	DB00149		LmjF06.0860	DB00415
LmjF02.0120	DB00428		LmjF04.0460	DB00116		LmjF06.0860	DB00293		LmjF08.0510	DB00131		LmjF05.0350	DB00152		LmjF06.0860	DB00428
LmjF02.0120	DB00435		LmjF04.0460	DB00125		LmjF06.0860	DB00322		LmjF08.0510	DB00171		LmjF05.0350	DB00157		LmjF06.0860	DB00432
LmjF02.0120	DB00441		LmjF04.0460	DB00128		LmjF06.0860	DB00359		LmjF08.1130	DB00131		LmjF05.0350	DB00158		LmjF06.0860	DB00440
LmjF02.0120	DB00445		LmjF04.0460	DB00131		LmjF06.0860	DB00360		LmjF08.1130	DB00171		LmjF05.0350	DB00162		LmjF06.0860	DB00441
LmjF02.0120	DB00446		LmjF04.0460	DB00139		LmjF06.0860	DB00432		LmjF08.1130	DB01603		LmjF05.0350	DB00163		LmjF06.0860	DB00443
LmjF02.0120	DB00451		LmjF04.0460	DB00155		LmjF06.0860	DB00440		LmjF10.0060	DB00171		LmjF05.0350	DB00166		LmjF06.0860	DB00445
LmjF02.0120	DB00452		LmjF04.0460	DB00157		LmjF06.0860	DB00441		LmjF10.0060	DB01265		LmjF05.0350	DB00167		LmjF06.0860	DB00446
LmjF02.0120	DB00466		LmjF04.0460	DB00171		LmjF06.0860	DB00443		LmjF10.0170	DB00131		LmjF05.0350	DB00170		LmjF06.0860	DB00468
LmjF02.0120	DB00472		LmjF04.0460	DB00173		LmjF06.0860	DB00446		LmjF10.0170	DB00171		LmjF05.0350	DB00171		LmjF06.0860	DB00488
LmjF02.0120	DB00480		LmjF04.0460	DB00993		LmjF06.0860	DB00526		LmjF10.0290	DB00139		LmjF05.0350	DB00173		LmjF06.0860	DB00526
LmjF02.0120	DB00481		LmjF04.0460	DB01033		LmjF06.0860	DB00541		LmjF10.0290	DB00142		LmjF05.0350	DB00179		LmjF06.0860	DB00541
LmjF02.0120	DB00499		LmjF04.0580	DB00104		LmjF06.0860	DB00544		LmjF10.0290	DB00157		LmjF05.0350	DB00212		LmjF06.0860	DB00544
LmjF02.0120	DB00502		LmjF04.0580	DB00114		LmjF06.0860	DB00555		LmjF10.0290	DB01592		LmjF05.0350	DB00227		LmjF06.0860	DB00563
LmjF02.0120	DB00509		LmjF04.0580	DB00118		LmjF06.0860	DB00563		LmjF10.0420	DB00128		LmjF05.0350	DB00262		LmjF06.0860	DB00608
LmjF02.0120	DB00515		LmjF04.0580	DB00123		LmjF06.0860	DB00635		LmjF10.0510	DB00157		LmjF05.0350	DB00279		LmjF06.0860	DB00613
LmjF02.0120	DB00523		LmjF04.0580	DB00127		LmjF06.0860	DB00642		LmjF11.0100	DB00131		LmjF05.0350	DB00313		LmjF06.0860	DB00635
LmjF02.0120	DB00526		LmjF04.0580	DB00129		LmjF06.0860	DB00650		LmjF11.0100	DB00133		LmjF05.0350	DB00316		LmjF06.0860	DB00642
LmjF02.0120	DB00528		LmjF04.0580	DB00142		LmjF06.0860	DB00675		LmjF11.0100	DB00171		LmjF05.0350	DB00336		LmjF06.0860	DB00650
LmjF02.0120	DB00530		LmjF04.0580	DB00157		LmjF06.0860	DB00694		LmjF11.0210	DB01593		LmjF05.0350	DB00352		LmjF06.0860	DB00675
LmjF02.0120	DB00531		LmjF04.0580	DB00184		LmjF06.0860	DB00762		LmjF11.0250	DB00030		LmjF05.0350	DB00428		LmjF06.0860	DB00694
LmjF02.0120	DB00536		LmjF04.0580	DB00490		LmjF06.0860	DB00773		LmjF11.0250	DB00039		LmjF05.0350	DB00431		LmjF06.0860	DB00713
LmjF02.0120	DB00537		LmjF04.0580	DB00847		LmjF06.0860	DB00898		LmjF11.0250	DB00046		LmjF05.0350	DB00435		LmjF06.0860	DB00759
LmjF02.0120	DB00541		LmjF04.0960	DB00119		LmjF06.0860	DB00919		LmjF11.0250	DB00047		LmjF05.0350	DB00445		LmjF06.0860	DB00762
LmjF02.0120	DB00550		LmjF04.0960	DB00129		LmjF06.0860	DB00987		LmjF11.0250	DB00071		LmjF05.0350	DB00451		LmjF06.0860	DB00773
LmjF02.0120	DB00553		LmjF04.0960	DB00130		LmjF06.0860	DB01005		LmjF11.0250	DB00072		LmjF05.0350	DB00509		LmjF06.0860	DB00908
LmjF02.0120	DB00572		LmjF04.0960	DB00131		LmjF06.0860	DB01015		LmjF11.0250	DB00091		LmjF05.0350	DB00550		LmjF06.0860	DB00950
LmjF02.0120	DB00605		LmjF04.0960	DB00142		LmjF06.0860	DB01033		LmjF11.0250	DB00131		LmjF05.0350	DB00559		LmjF06.0860	DB00958
LmjF02.0120	DB00615		LmjF04.0960	DB00148		LmjF06.0860	DB01093		LmjF11.0250	DB00144		LmjF05.0350	DB00608		LmjF06.0860	DB00987
LmjF02.0120	DB00619		LmjF04.0960	DB00151		LmjF06.0860	DB01099		LmjF11.0250	DB00163		LmjF05.0350	DB00678		LmjF06.0860	DB00997
LmjF02.0120	DB00620		LmjF04.0960	DB00157		LmjF06.0860	DB01101		LmjF11.0250	DB00166		LmjF05.0350	DB00690		LmjF06.0860	DB01005
LmjF02.0120	DB00623		LmjF04.0960	DB00171		LmjF06.0860	DB01131		LmjF11.0250	DB00171		LmjF05.0350	DB00698		LmjF06.0860	DB01015
LmjF02.0120	DB00624		LmjF04.0960	DB00173		LmjF06.0860	DB01157		LmjF11.0250	DB00194		LmjF05.0350	DB00737		LmjF06.0860	DB01030
LmjF02.0120	DB00631		LmjF04.0960	DB00194		LmjF06.0860	DB01234		LmjF11.0250	DB00281		LmjF05.0350	DB00742		LmjF06.0860	DB01033
LmjF02.0120	DB00633		LmjF04.0960	DB00441		LmjF06.0860	DB01248		LmjF11.0250	DB00317		LmjF05.0350	DB00746		LmjF06.0860	DB01045
LmjF02.0120	DB00640		LmjF04.0960	DB00640		LmjF06.0860	DB01265		LmjF11.0250	DB00331		LmjF05.0350	DB00763		LmjF06.0860	DB01053
LmjF02.0120	DB00641		LmjF04.0960	DB00936		LmjF06.0860	DB01299		LmjF11.0250	DB00398		LmjF05.0350	DB00792		LmjF06.0860	DB01087
LmjF02.0120	DB00667		LmjF04.0960	DB00987		LmjF06.0880	DB00118		LmjF11.0250	DB00482		LmjF05.0350	DB00864		LmjF06.0860	DB01099
LmjF02.0120	DB00671		LmjF04.0960	DB01123		LmjF06.0880	DB00121		LmjF11.0250	DB00530		LmjF05.0350	DB00898		LmjF06.0860	DB01101
LmjF02.0120	DB00675		LmjF04.0960	DB01592		LmjF06.0880	DB00131		LmjF11.0250	DB00605		LmjF05.0350	DB00903		LmjF06.0860	DB01117
LmjF02.0120	DB00678		LmjF04.0960	DB01593		LmjF06.0880	DB00139		LmjF11.0250	DB00619		LmjF05.0350	DB00912		LmjF06.0860	DB01123
LmjF02.0120	DB00688		LmjF04.1130	DB00117		LmjF06.0880	DB00140		LmjF11.0250	DB00640		LmjF05.0350	DB00915		LmjF06.0860	DB01131
LmjF02.0120	DB00693		LmjF04.1130	DB01072		LmjF06.0880	DB00157		LmjF11.0250	DB00641		LmjF05.0350	DB00925		LmjF06.0860	DB01157
LmjF02.0120	DB00700		LmjF04.1160	DB00119		LmjF06.0880	DB00167		LmjF11.0250	DB00773		LmjF05.0350	DB00974		LmjF06.0860	DB01172
LmjF02.0120	DB00701		LmjF04.1160	DB00128		LmjF06.0880	DB00171		LmjF11.0250	DB00831		LmjF05.0350	DB00977		LmjF06.0860	DB01218
LmjF02.0120	DB00720		LmjF04.1160	DB00131		LmjF06.0880	DB00313		LmjF11.0250	DB00995		LmjF05.0350	DB00995		LmjF06.0860	DB01229
LmjF02.0120	DB00742		LmjF04.1160	DB00151		LmjF06.0880	DB00583		LmjF11.0250	DB01005		LmjF05.0350	DB00997		LmjF06.0860	DB01234
LmjF02.0120	DB00746		LmjF04.1160	DB00171		LmjF06.0880	DB00636		LmjF11.0250	DB01006		LmjF05.0350	DB01004		LmjF06.0860	DB01248
LmjF02.0120	DB00755		LmjF04.1160	DB00451		LmjF06.0950	DB00130		LmjF11.0250	DB01064		LmjF05.0350	DB01064		LmjF06.0860	DB01265
LmjF02.0120	DB00759		LmjF04.1160	DB00456		LmjF06.0950	DB00131		LmjF11.0250	DB01169		LmjF05.0350	DB01065		LmjF06.0860	DB01299
LmjF02.0120	DB00762		LmjF04.1160	DB00509		LmjF06.0950	DB00142		LmjF11.0250	DB01254		LmjF05.0350	DB01087		LmjF06.0860	DB01581
LmjF02.0120	DB00763		LmjF04.1160	DB00650		LmjF06.0950	DB00145		LmjF11.0250	DB01259		LmjF05.0350	DB01174		LmjF06.0860	DB01598
LmjF02.0120	DB00766		LmjF04.1160	DB00779		LmjF06.0950	DB00171		LmjF11.0250	DB01268		LmjF05.0350	DB01179		LmjF06.0880	DB00118
LmjF02.0120	DB00773		LmjF04.1160	DB01356		LmjF06.0950	DB00352		LmjF11.0250	DB01269		LmjF05.0350	DB01206		LmjF06.0880	DB00121
LmjF02.0120	DB00775		LmjF04.1160	DB01592		LmjF06.0950	DB00993		LmjF11.0250	DB01277		LmjF05.0350	DB01219		LmjF06.0880	DB00131
LmjF02.0120	DB00783		LmjF05.0180	DB00119		LmjF06.0950	DB01033		LmjF11.0250	DB01356		LmjF05.0350	DB01237		LmjF06.0880	DB00139
LmjF02.0120	DB00824		LmjF05.0180	DB00122		LmjF06.0950	DB01593		LmjF11.0590	DB00119		LmjF05.0350	DB01592		LmjF06.0880	DB00140
LmjF02.0120	DB00834		LmjF05.0180	DB00139		LmjF06.1070	DB00157		LmjF11.0590	DB00121		LmjF05.0350	DB01593		LmjF06.0880	DB00157
LmjF02.0120	DB00841		LmjF05.0180	DB00142		LmjF06.1070	DB00171		LmjF11.0590	DB00139		LmjF05.0350	DB01599		LmjF06.0880	DB00167
LmjF02.0120	DB00853		LmjF05.0180	DB00149		LmjF06.1070	DB01593		LmjF11.0590	DB00142		LmjF05.0350	DB06151		LmjF06.0880	DB00171
LmjF02.0120	DB00864		LmjF05.0180	DB00152		LmjF06.1270	DB00145		LmjF11.0590	DB00161		LmjF05.0500	DB00139		LmjF06.0880	DB00243
LmjF02.0120	DB00877		LmjF05.0180	DB00157		LmjF06.1270	DB00855		LmjF11.0590	DB00171		LmjF05.0500	DB00171		LmjF06.0880	DB00313
LmjF02.0120	DB00887		LmjF05.0180	DB00161		LmjF06.1280	DB00118		LmjF11.1000	DB00119		LmjF05.0500	DB01051		LmjF06.0880	DB00583
LmjF02.0120	DB00890		LmjF05.0180	DB00166		LmjF06.1280	DB00134		LmjF11.1000	DB00131		LmjF05.0510	DB00139		LmjF06.0880	DB00636
LmjF02.0120	DB00928		LmjF05.0180	DB00167		LmjF06.1280	DB00171		LmjF11.1000	DB00171		LmjF05.0510	DB00171		LmjF06.0880	DB01393
LmjF02.0120	DB00936		LmjF05.0180	DB00171		LmjF06.1280	DB01592		LmjF11.1100	DB00136		LmjF05.0510	DB01051		LmjF06.0950	DB00130
LmjF02.0120	DB00945		LmjF05.0180	DB00363		LmjF07.0060	DB00126		LmjF11.1100	DB00146		LmjF05.0830	DB00127		LmjF06.0950	DB00131
LmjF02.0120	DB00947		LmjF05.0180	DB00396		LmjF07.0060	DB00131		LmjF11.1100	DB00153		LmjF05.0830	DB00131		LmjF06.0950	DB00141
LmjF02.0120	DB00951		LmjF05.0180	DB00502		LmjF07.0060	DB00139		LmjF11.1100	DB00157		LmjF05.0830	DB00157		LmjF06.0950	DB00142
LmjF02.0120	DB00970		LmjF05.0180	DB00583		LmjF07.0060	DB00157		LmjF11.1100	DB00169		LmjF05.0830	DB00171		LmjF06.0950	DB00145
LmjF02.0120	DB00977		LmjF05.0180	DB00675		LmjF07.0060	DB01117		LmjF11.1100	DB00170		LmjF05.0830	DB00173		LmjF06.0950	DB00171
LmjF02.0120	DB00978		LmjF05.0180	DB00783		LmjF07.0060	DB01592		LmjF11.1100	DB00184		LmjF05.0830	DB00194		LmjF06.0950	DB00316
LmjF02.0120	DB00981		LmjF05.0180	DB00977		LmjF07.0090	DB00115		LmjF11.1100	DB00196		LmjF05.0830	DB00437		LmjF06.0950	DB00440
LmjF02.0120	DB00982		LmjF05.0290	DB00114		LmjF07.0090	DB00116		LmjF11.1100	DB00201		LmjF05.0830	DB00552		LmjF06.0950	DB00993
LmjF02.0120	DB00993		LmjF05.0290	DB00116		LmjF07.0090	DB00118		LmjF11.1100	DB00251		LmjF05.0830	DB00627		LmjF06.0950	DB01095
LmjF02.0120	DB00995		LmjF05.0290	DB00118		LmjF07.0090	DB00119		LmjF11.1100	DB00257		LmjF05.0830	DB00640		LmjF06.0950	DB01296
LmjF02.0120	DB00997		LmjF05.0290	DB00120		LmjF07.0090	DB00133		LmjF11.1100	DB00316		LmjF05.0830	DB00642		LmjF06.0950	DB01593
LmjF02.0120	DB01005		LmjF05.0290	DB00122		LmjF07.0090	DB00134		LmjF11.1100	DB00338		LmjF05.0830	DB00783		LmjF06.1070	DB00157
LmjF02.0120	DB01006		LmjF05.0290	DB00125		LmjF07.0090	DB00145		LmjF11.1100	DB00396		LmjF05.0830	DB01420		LmjF06.1070	DB01265
LmjF02.0120	DB01008		LmjF05.0290	DB00127		LmjF07.0090	DB00157		LmjF11.1100	DB00435		LmjF05.0970	DB00119		LmjF06.1070	DB01593
LmjF02.0120	DB01010		LmjF05.0290	DB00128		LmjF07.0090	DB00158		LmjF11.1100	DB00443		LmjF05.0970	DB00142		LmjF06.1270	DB00145
LmjF02.0120	DB01017		LmjF05.0290	DB00129		LmjF07.0090	DB00171		LmjF11.1100	DB00468		LmjF05.0970	DB00151		LmjF06.1270	DB00194
LmjF02.0120	DB01024		LmjF05.0290	DB00131		LmjF07.0090	DB00194		LmjF11.1100	DB00523		LmjF05.0970	DB00231		LmjF06.1270	DB00477
LmjF02.0120	DB01030		LmjF05.0290	DB00132		LmjF07.0090	DB00200		LmjF11.1100	DB00531		LmjF05.0970	DB00977		LmjF06.1270	DB00640
LmjF02.0120	DB01045		LmjF05.0290	DB00136		LmjF07.0090	DB00428		LmjF11.1100	DB00553		LmjF05.0970	DB01065		LmjF06.1270	DB00855
LmjF02.0120	DB01049		LmjF05.0290	DB00139		LmjF07.0090	DB00435		LmjF11.1100	DB00582		LmjF05.0980	DB00116		LmjF06.1270	DB01188
LmjF02.0120	DB01055		LmjF05.0290	DB00140		LmjF07.0090	DB00542		LmjF11.1100	DB00605		LmjF05.0980	DB00139		LmjF06.1270	DB01595
LmjF02.0120	DB01060		LmjF05.0290	DB00142		LmjF07.0090	DB00640		LmjF11.1100	DB00624		LmjF05.0980	DB00140		LmjF06.1280	DB00118
LmjF02.0120	DB01064		LmjF05.0290	DB00155		LmjF07.0090	DB01593		LmjF11.1100	DB00636		LmjF05.0980	DB00152		LmjF06.1280	DB00134
LmjF02.0120	DB01065		LmjF05.0290	DB00157		LmjF07.0170	DB00030		LmjF11.1100	DB00639		LmjF05.0980	DB00157		LmjF06.1280	DB00171
LmjF02.0120	DB01075		LmjF05.0290	DB00158		LmjF07.0170	DB00039		LmjF11.1100	DB00641		LmjF05.0980	DB00171		LmjF06.1280	DB00855
LmjF02.0120	DB01092		LmjF05.0290	DB00166		LmjF07.0170	DB00046		LmjF11.1100	DB00646		LmjF05.0980	DB01093		LmjF06.1280	DB01592
LmjF02.0120	DB01093		LmjF05.0290	DB00171		LmjF07.0170	DB00047		LmjF11.1100	DB00675		LmjF05.0980	DB01592		LmjF07.0060	DB00126
LmjF02.0120	DB01095		LmjF05.0290	DB00201		LmjF07.0170	DB00071		LmjF11.1100	DB00683		LmjF05.1140	DB00171		LmjF07.0060	DB00131
LmjF02.0120	DB01099		LmjF05.0290	DB00279		LmjF07.0170	DB00072		LmjF11.1100	DB00736		LmjF05.1140	DB00274		LmjF07.0060	DB00139
LmjF02.0120	DB01109		LmjF05.0290	DB00328		LmjF07.0170	DB00091		LmjF11.1100	DB00755		LmjF05.1140	DB00700		LmjF07.0060	DB00157
LmjF02.0120	DB01114		LmjF05.0290	DB00388		LmjF07.0170	DB00131		LmjF11.1100	DB00758		LmjF05.1140	DB01011		LmjF07.0060	DB01592
LmjF02.0120	DB01128		LmjF05.0290	DB00412		LmjF07.0170	DB00144		LmjF11.1100	DB00783		LmjF05.1170	DB00132		LmjF07.0090	DB00115
LmjF02.0120	DB01132		LmjF05.0290	DB00428		LmjF07.0170	DB00163		LmjF11.1100	DB00802		LmjF05.1170	DB00154		LmjF07.0090	DB00116
LmjF02.0120	DB01143		LmjF05.0290	DB00443		LmjF07.0170	DB00171		LmjF11.1100	DB00812		LmjF05.1170	DB00693		LmjF07.0090	DB00118
LmjF02.0120	DB01153		LmjF05.0290	DB00457		LmjF07.0170	DB00281		LmjF11.1100	DB00829		LmjF06.0350	DB00157		LmjF07.0090	DB00119
LmjF02.0120	DB01164		LmjF05.0290	DB00462		LmjF07.0170	DB00317		LmjF11.1100	DB00850		LmjF06.0370	DB00119		LmjF07.0090	DB00122
LmjF02.0120	DB01172		LmjF05.0290	DB00523		LmjF07.0170	DB00398		LmjF11.1100	DB00865		LmjF06.0370	DB00128		LmjF07.0090	DB00133
LmjF02.0120	DB01179		LmjF05.0290	DB00563		LmjF07.0170	DB00482		LmjF11.1100	DB00908		LmjF06.0370	DB00129		LmjF07.0090	DB00134
LmjF02.0120	DB01193		LmjF05.0290	DB00583		LmjF07.0170	DB00530		LmjF11.1100	DB00951		LmjF06.0370	DB00130		LmjF07.0090	DB00145
LmjF02.0120	DB01201		LmjF05.0290	DB00594		LmjF07.0170	DB00605		LmjF11.1100	DB00976		LmjF06.0370	DB00131		LmjF07.0090	DB00148
LmjF02.0120	DB01208		LmjF05.0290	DB00624		LmjF07.0170	DB00619		LmjF11.1100	DB00982		LmjF06.0370	DB00134		LmjF07.0090	DB00157
LmjF02.0120	DB01217		LmjF05.0290	DB00649		LmjF07.0170	DB00641		LmjF11.1100	DB01007		LmjF06.0370	DB00139		LmjF07.0090	DB00158
LmjF02.0120	DB01219		LmjF05.0290	DB00667		LmjF07.0170	DB00778		LmjF11.1100	DB01011		LmjF06.0370	DB00142		LmjF07.0090	DB00171
LmjF02.0120	DB01225		LmjF05.0290	DB00668		LmjF07.0170	DB00831		LmjF11.1100	DB01026		LmjF06.0370	DB00155		LmjF07.0090	DB00194
LmjF02.0120	DB01229		LmjF05.0290	DB00755		LmjF07.0170	DB00877		LmjF11.1100	DB01045		LmjF06.0370	DB00157		LmjF07.0090	DB00200
LmjF02.0120	DB01241		LmjF05.0290	DB00877		LmjF07.0170	DB00995		LmjF11.1100	DB01065		LmjF06.0370	DB00160		LmjF07.0090	DB00419
LmjF02.0120	DB01248		LmjF05.0290	DB00959		LmjF07.0170	DB01006		LmjF11.1100	DB01076		LmjF06.0370	DB00171		LmjF07.0090	DB00428
LmjF02.0120	DB01259		LmjF05.0290	DB00982		LmjF07.0170	DB01064		LmjF11.1100	DB01104		LmjF06.0370	DB00316		LmjF07.0090	DB00435
LmjF02.0120	DB01265		LmjF05.0290	DB01039		LmjF07.0170	DB01169		LmjF11.1100	DB01110		LmjF06.0370	DB00322		LmjF07.0090	DB00542
LmjF02.0120	DB01268		LmjF05.0290	DB01064		LmjF07.0170	DB01254		LmjF11.1100	DB01127		LmjF06.0370	DB00435		LmjF07.0090	DB00563
LmjF02.0120	DB01301		LmjF05.0290	DB01092		LmjF07.0170	DB01259		LmjF11.1100	DB01153		LmjF06.0370	DB00443		LmjF07.0090	DB00640
LmjF02.0120	DB01361		LmjF05.0290	DB01132		LmjF07.0170	DB01268		LmjF11.1100	DB01156		LmjF06.0370	DB00523		LmjF07.0090	DB00650
LmjF02.0120	DB01362		LmjF05.0290	DB01234		LmjF07.0170	DB01269		LmjF11.1100	DB01167		LmjF06.0370	DB00741		LmjF07.0090	DB00753
LmjF02.0120	DB01394		LmjF05.0290	DB01392		LmjF07.0170	DB01277		LmjF11.1100	DB01174		LmjF06.0370	DB00755		LmjF07.0090	DB00789
LmjF02.0120	DB01420		LmjF05.0290	DB01393		LmjF07.0170	DB01356		LmjF11.1100	DB01200		LmjF06.0370	DB00783		LmjF07.0090	DB01116
LmjF02.0120	DB01437		LmjF05.0290	DB01592		LmjF07.0200	DB00133		LmjF11.1100	DB01234		LmjF06.0370	DB00877		LmjF07.0090	DB01593
LmjF02.0120	DB01558		LmjF05.0290	DB01598		LmjF07.0260	DB00123		LmjF11.1100	DB01240		LmjF06.0370	DB00977		LmjF07.0090	DB01601
LmjF02.0120	DB01577		LmjF05.0350	DB00114		LmjF07.0260	DB00128		LmjF11.1100	DB01263		LmjF06.0370	DB00982		LmjF07.0090	DB01612
LmjF02.0120	DB01590		LmjF05.0350	DB00116		LmjF07.0260	DB00134		LmjF11.1100	DB01361		LmjF06.0370	DB01001		LmjF07.0090	DB06151
LmjF02.0120	DB01592		LmjF05.0350	DB00117		LmjF07.0260	DB00142		LmjF11.1100	DB01592		LmjF06.0370	DB01234		LmjF07.0260	DB00123
LmjF02.0120	DB02546		LmjF05.0350	DB00119		LmjF07.0260	DB00156		LmjF11.1100	DB04573		LmjF06.0370	DB01592		LmjF07.0260	DB00128
LmjF02.0120	DB04894		LmjF05.0350	DB00126		LmjF07.0260	DB00167		LmjF11.1100	DB04794		LmjF06.0460	DB00130		LmjF07.0260	DB00134
LmjF02.0120	DB04930		LmjF05.0350	DB00134		LmjF07.0260	DB00171		LmjF11.1100	DB06267		LmjF06.0460	DB00131		LmjF07.0260	DB00142
LmjF02.0120	DB05630		LmjF05.0350	DB00137		LmjF07.0270	DB00123		LmjF12.0220	DB00119		LmjF06.0460	DB00142		LmjF07.0260	DB00156
LmjF02.0120	DB06148		LmjF05.0350	DB00139		LmjF07.0270	DB00128		LmjF12.0220	DB00143		LmjF06.0460	DB00171		LmjF07.0260	DB00167
LmjF02.0120	DB06151		LmjF05.0350	DB00140		LmjF07.0270	DB00129		LmjF12.0220	DB01592		LmjF06.0460	DB01593		LmjF07.0260	DB00171
LmjF02.0120	DB06196		LmjF05.0350	DB00141		LmjF07.0270	DB00131		LmjF12.0220	DB01593		LmjF06.0560	DB00171		LmjF07.0260	DB01060
LmjF02.0120	DB06287		LmjF05.0350	DB00142		LmjF07.0270	DB00139		LmjF12.0250	DB00131		LmjF06.0650	DB00118		LmjF07.0270	DB00128
LmjF02.0500	DB00157		LmjF05.0350	DB00143		LmjF07.0270	DB00142		LmjF12.0250	DB00151		LmjF06.0650	DB00594		LmjF07.0270	DB00129
LmjF02.0500	DB00171		LmjF05.0350	DB00145		LmjF07.0270	DB00155		LmjF12.0250	DB00171		LmjF06.0650	DB00855		LmjF07.0270	DB00131
LmjF03.0030	DB00116		LmjF05.0350	DB00149		LmjF07.0270	DB00171		LmjF12.0250	DB01593		LmjF06.0650	DB01016		LmjF07.0270	DB00139
LmjF03.0030	DB00119		LmjF05.0350	DB00152		LmjF07.0630	DB00144		LmjF12.0280	DB00114		LmjF06.0650	DB01024		LmjF07.0270	DB00142
LmjF03.0030	DB00128		LmjF05.0350	DB00157		LmjF07.0630	DB00171		LmjF12.0280	DB00118		LmjF06.0650	DB01026		LmjF07.0270	DB00155
LmjF03.0030	DB00131		LmjF05.0350	DB00158		LmjF07.0630	DB00213		LmjF12.0280	DB00123		LmjF06.0860	DB00115		LmjF07.0270	DB00171
LmjF03.0030	DB00133		LmjF05.0350	DB00162		LmjF07.0630	DB00228		LmjF12.0280	DB00125		LmjF06.0860	DB00116		LmjF07.0630	DB00027
LmjF03.0030	DB00134		LmjF05.0350	DB00163		LmjF07.0630	DB00232		LmjF12.0280	DB00127		LmjF06.0860	DB00133		LmjF07.0630	DB00136
LmjF03.0030	DB00135		LmjF05.0350	DB00166		LmjF07.0630	DB00338		LmjF12.0280	DB00128		LmjF06.0860	DB00142		LmjF07.0630	DB00153
LmjF03.0030	DB00139		LmjF05.0350	DB00167		LmjF07.0630	DB00390		LmjF12.0280	DB00129		LmjF06.0860	DB00145		LmjF07.0630	DB00169
LmjF03.0030	DB00142		LmjF05.0350	DB00170		LmjF07.0630	DB00448		LmjF12.0280	DB00142		LmjF06.0860	DB00157		LmjF07.0630	DB00170
LmjF03.0030	DB00143		LmjF05.0350	DB00171		LmjF07.0630	DB00511		LmjF12.0280	DB00171		LmjF06.0860	DB00158		LmjF07.0630	DB00171
LmjF03.0030	DB00144		LmjF05.0350	DB00173		LmjF07.0630	DB00695		LmjF12.0280	DB00179		LmjF06.0860	DB00160		LmjF07.0630	DB00213
LmjF03.0030	DB00145		LmjF05.0350	DB00179		LmjF07.0630	DB00736		LmjF12.0280	DB00328		LmjF06.0860	DB00171		LmjF07.0630	DB00228
LmjF03.0030	DB00149		LmjF05.0350	DB00212		LmjF07.0630	DB00753		LmjF12.0280	DB00443		LmjF06.0860	DB00173		LmjF07.0630	DB00232
LmjF03.0030	DB00151		LmjF05.0350	DB00227		LmjF07.0630	DB00774		LmjF12.0280	DB00523		LmjF06.0860	DB00199		LmjF07.0630	DB00279
LmjF03.0030	DB00155		LmjF05.0350	DB00262		LmjF07.0630	DB00831		LmjF12.0280	DB00548		LmjF06.0860	DB00205		LmjF07.0630	DB00338
LmjF03.0030	DB00156		LmjF05.0350	DB00279		LmjF07.0630	DB00864		LmjF12.0280	DB00591		LmjF06.0860	DB00233		LmjF07.0630	DB00390
LmjF03.0030	DB00157		LmjF05.0350	DB00313		LmjF07.0630	DB00903		LmjF12.0280	DB00624		LmjF06.0860	DB00249		LmjF07.0630	DB00393
LmjF03.0030	DB00160		LmjF05.0350	DB00316		LmjF07.0630	DB01001		LmjF12.0280	DB00675		LmjF06.0860	DB00250		LmjF07.0630	DB00435
LmjF03.0030	DB00166		LmjF05.0350	DB00336		LmjF07.0630	DB01021		LmjF12.0280	DB00755		LmjF06.0860	DB00254		LmjF07.0630	DB00448
LmjF03.0030	DB00167		LmjF05.0350	DB00352		LmjF07.0630	DB01028		LmjF12.0280	DB00982		LmjF06.0860	DB00259		LmjF07.0630	DB00511
LmjF03.0030	DB00171		LmjF05.0350	DB00428		LmjF07.0630	DB01078		LmjF12.0280	DB01064		LmjF06.0860	DB00293		LmjF07.0630	DB00695
LmjF03.0030	DB00172		LmjF05.0350	DB00431		LmjF07.0630	DB01092		LmjF12.0280	DB01234		LmjF06.0860	DB00322		LmjF07.0630	DB00736
LmjF03.0030	DB00173		LmjF05.0350	DB00435		LmjF07.0630	DB01110		LmjF12.0520	DB00171		LmjF06.0860	DB00358		LmjF07.0630	DB00753
LmjF03.0030	DB00246		LmjF05.0350	DB00445		LmjF07.0630	DB01119		LmjF12.0530	DB00171		LmjF06.0860	DB00359		LmjF07.0630	DB00774
LmjF03.0030	DB00281		LmjF05.0350	DB00451		LmjF07.0630	DB01129		LmjF12.0630	DB00114		LmjF06.0860	DB00360		LmjF07.0630	DB00831
LmjF03.0030	DB00312		LmjF05.0350	DB00509		LmjF07.0630	DB01158		LmjF12.0630	DB00119		LmjF06.0860	DB00361		LmjF07.0630	DB00864
LmjF03.0030	DB00396		LmjF05.0350	DB00548		LmjF07.0630	DB01159		LmjF12.0630	DB00120		LmjF06.0860	DB00415		LmjF07.0630	DB00903
LmjF03.0030	DB00445		LmjF05.0350	DB00550		LmjF07.0630	DB01169		LmjF12.0630	DB00122		LmjF06.0860	DB00428		LmjF07.0630	DB00907
LmjF03.0030	DB00446		LmjF05.0350	DB00559		LmjF07.0630	DB01189		LmjF12.0630	DB00128		LmjF06.0860	DB00432		LmjF07.0630	DB00977
LmjF03.0030	DB00463		LmjF05.0350	DB00608		LmjF07.0630	DB01197		LmjF12.0630	DB00130		LmjF06.0860	DB00440		LmjF07.0630	DB01001
LmjF03.0030	DB00502		LmjF05.0350	DB00678		LmjF07.0630	DB01236		LmjF12.0630	DB00134		LmjF06.0860	DB00441		LmjF07.0630	DB01021
LmjF03.0030	DB00531		LmjF05.0350	DB00690		LmjF07.0630	DB01244		LmjF12.0630	DB00135		LmjF06.0860	DB00443		LmjF07.0630	DB01028
LmjF03.0030	DB00586		LmjF05.0350	DB00698		LmjF07.0630	DB01356		LmjF12.0630	DB00142		LmjF06.0860	DB00445		LmjF07.0630	DB01078
LmjF03.0030	DB00615		LmjF05.0350	DB00737		LmjF07.0630	DB01370		LmjF12.0630	DB00150		LmjF06.0860	DB00446		LmjF07.0630	DB01092
LmjF03.0030	DB00654		LmjF05.0350	DB00742		LmjF07.0630	DB01396		LmjF12.0630	DB00151		LmjF06.0860	DB00452		LmjF07.0630	DB01110
LmjF03.0030	DB00655		LmjF05.0350	DB00746		LmjF07.0630	DB01430		LmjF12.0630	DB00157		LmjF06.0860	DB00468		LmjF07.0630	DB01118
LmjF03.0030	DB00667		LmjF05.0350	DB00763		LmjF07.0630	DB01593		LmjF12.0630	DB00160		LmjF06.0860	DB00488		LmjF07.0630	DB01119
LmjF03.0030	DB00741		LmjF05.0350	DB00792		LmjF07.0650	DB00144		LmjF12.0630	DB00171		LmjF06.0860	DB00526		LmjF07.0630	DB01129
LmjF03.0030	DB00770		LmjF05.0350	DB00864		LmjF07.0650	DB00171		LmjF12.0630	DB00316		LmjF06.0860	DB00541		LmjF07.0630	DB01158
LmjF03.0030	DB00775		LmjF05.0350	DB00898		LmjF07.0650	DB00213		LmjF12.0630	DB00360		LmjF06.0860	DB00544		LmjF07.0630	DB01159
LmjF03.0030	DB00834		LmjF05.0350	DB00903		LmjF07.0650	DB00228		LmjF12.0630	DB01095		LmjF06.0860	DB00555		LmjF07.0630	DB01169
LmjF03.0030	DB00864		LmjF05.0350	DB00912		LmjF07.0650	DB00232		LmjF12.0630	DB01132		LmjF06.0860	DB00563		LmjF07.0630	DB01189
LmjF03.0030	DB00898		LmjF05.0350	DB00915		LmjF07.0650	DB00338		LmjF12.1270	DB00118		LmjF06.0860	DB00567		LmjF07.0630	DB01197
LmjF03.0030	DB00906		LmjF05.0350	DB00925		LmjF07.0650	DB00390		LmjF13.0420	DB00119		LmjF06.0860	DB00608		LmjF07.0630	DB01236
LmjF03.0030	DB00917		LmjF05.0350	DB00974		LmjF07.0650	DB00448		LmjF13.0420	DB00131		LmjF06.0860	DB00613		LmjF07.0630	DB01244
LmjF03.0030	DB00929		LmjF05.0350	DB00977		LmjF07.0650	DB00511		LmjF13.0420	DB00159		LmjF06.0860	DB00635		LmjF07.0630	DB01356
LmjF03.0030	DB00939		LmjF05.0350	DB00995		LmjF07.0650	DB00695		LmjF13.0420	DB00171		LmjF06.0860	DB00642		LmjF07.0630	DB01370
LmjF03.0030	DB00977		LmjF05.0350	DB00997		LmjF07.0650	DB00736		LmjF13.0420	DB00583		LmjF06.0860	DB00650		LmjF07.0630	DB01396
LmjF03.0030	DB00997		LmjF05.0350	DB01004		LmjF07.0650	DB00753		LmjF13.0780	DB00030		LmjF06.0860	DB00675		LmjF07.0630	DB01430
LmjF03.0030	DB01004		LmjF05.0350	DB01064		LmjF07.0650	DB00774		LmjF13.0780	DB00039		LmjF06.0860	DB00694		LmjF07.0630	DB01593
LmjF03.0030	DB01093		LmjF05.0350	DB01065		LmjF07.0650	DB00831		LmjF13.0780	DB00046		LmjF06.0860	DB00698		LmjF07.0650	DB00027
LmjF03.0030	DB01172		LmjF05.0350	DB01087		LmjF07.0650	DB00864		LmjF13.0780	DB00047		LmjF06.0860	DB00713		LmjF07.0650	DB00136
LmjF03.0030	DB01224		LmjF05.0350	DB01174		LmjF07.0650	DB00903		LmjF13.0780	DB00071		LmjF06.0860	DB00759		LmjF07.0650	DB00153
LmjF03.0030	DB01233		LmjF05.0350	DB01179		LmjF07.0650	DB01001		LmjF13.0780	DB00072		LmjF06.0860	DB00762		LmjF07.0650	DB00169
LmjF03.0030	DB01440		LmjF05.0350	DB01206		LmjF07.0650	DB01021		LmjF13.0780	DB00091		LmjF06.0860	DB00773		LmjF07.0650	DB00170
LmjF03.0030	DB01626		LmjF05.0350	DB01219		LmjF07.0650	DB01028		LmjF13.0780	DB00102		LmjF06.0860	DB00779		LmjF07.0650	DB00171
LmjF03.0030	DB02546		LmjF05.0350	DB01237		LmjF07.0650	DB01078		LmjF13.0780	DB00131		LmjF06.0860	DB00798		LmjF07.0650	DB00213
LmjF03.0030	DB06151		LmjF05.0350	DB01592		LmjF07.0650	DB01092		LmjF13.0780	DB00136		LmjF06.0860	DB00898		LmjF07.0650	DB00228
LmjF03.0100	DB00126		LmjF05.0350	DB01593		LmjF07.0650	DB01110		LmjF13.0780	DB00144		LmjF06.0860	DB00908		LmjF07.0650	DB00232
LmjF03.0100	DB00201		LmjF05.0350	DB01599		LmjF07.0650	DB01119		LmjF13.0780	DB00163		LmjF06.0860	DB00919		LmjF07.0650	DB00279
LmjF03.0100	DB00368		LmjF05.0350	DB06151		LmjF07.0650	DB01129		LmjF13.0780	DB00169		LmjF06.0860	DB00950		LmjF07.0650	DB00338
LmjF03.0100	DB00435		LmjF05.0500	DB00139		LmjF07.0650	DB01158		LmjF13.0780	DB00170		LmjF06.0860	DB00958		LmjF07.0650	DB00390
LmjF03.0100	DB00445		LmjF05.0500	DB00171		LmjF07.0650	DB01159		LmjF13.0780	DB00171		LmjF06.0860	DB00987		LmjF07.0650	DB00393
LmjF03.0100	DB00446		LmjF05.0500	DB01051		LmjF07.0650	DB01169		LmjF13.0780	DB00194		LmjF06.0860	DB00997		LmjF07.0650	DB00435
LmjF03.0100	DB00575		LmjF05.0500	DB01218		LmjF07.0650	DB01189		LmjF13.0780	DB00218		LmjF06.0860	DB01005		LmjF07.0650	DB00448
LmjF03.0100	DB00668		LmjF05.0510	DB00139		LmjF07.0650	DB01197		LmjF13.0780	DB00227		LmjF06.0860	DB01015		LmjF07.0650	DB00511
LmjF03.0100	DB00951		LmjF05.0510	DB00171		LmjF07.0650	DB01236		LmjF13.0780	DB00313		LmjF06.0860	DB01030		LmjF07.0650	DB00695
LmjF03.0100	DB00988		LmjF05.0510	DB01051		LmjF07.0650	DB01244		LmjF13.0780	DB00317		LmjF06.0860	DB01033		LmjF07.0650	DB00736
LmjF03.0100	DB00997		LmjF05.0510	DB01218		LmjF07.0650	DB01356		LmjF13.0780	DB00388		LmjF06.0860	DB01045		LmjF07.0650	DB00753
LmjF03.0100	DB01430		LmjF05.0520	DB00119		LmjF07.0650	DB01370		LmjF13.0780	DB00396		LmjF06.0860	DB01053		LmjF07.0650	DB00774
LmjF03.0200	DB00114		LmjF05.0520	DB00120		LmjF07.0650	DB01396		LmjF13.0780	DB00398		LmjF06.0860	DB01082		LmjF07.0650	DB00831
LmjF03.0200	DB00116		LmjF05.0520	DB00122		LmjF07.0650	DB01430		LmjF13.0780	DB00411		LmjF06.0860	DB01087		LmjF07.0650	DB00864
LmjF03.0200	DB00118		LmjF05.0520	DB00157		LmjF07.0650	DB01593		LmjF13.0780	DB00445		LmjF06.0860	DB01093		LmjF07.0650	DB00903
LmjF03.0200	DB00119		LmjF05.0520	DB00170		LmjF07.0760	DB00157		LmjF13.0780	DB00482		LmjF06.0860	DB01099		LmjF07.0650	DB00907
LmjF03.0200	DB00122		LmjF05.0520	DB00266		LmjF07.0760	DB00171		LmjF13.0780	DB00523		LmjF06.0860	DB01101		LmjF07.0650	DB00977
LmjF03.0200	DB00123		LmjF05.0520	DB00898		LmjF07.0760	DB00627		LmjF13.0780	DB00605		LmjF06.0860	DB01117		LmjF07.0650	DB01001
LmjF03.0200	DB00125		LmjF05.0520	DB01087		LmjF07.0760	DB00974		LmjF13.0780	DB00619		LmjF06.0860	DB01123		LmjF07.0650	DB01021
LmjF03.0200	DB00127		LmjF05.0520	DB01163		LmjF07.0760	DB01124		LmjF13.0780	DB00640		LmjF06.0860	DB01131		LmjF07.0650	DB01028
LmjF03.0200	DB00128		LmjF05.0520	DB01592		LmjF07.0805	DB00130		LmjF13.0780	DB00641		LmjF06.0860	DB01157		LmjF07.0650	DB01078
LmjF03.0200	DB00129		LmjF05.0520	DB01593		LmjF07.0805	DB00141		LmjF13.0780	DB00675		LmjF06.0860	DB01172		LmjF07.0650	DB01092
LmjF03.0200	DB00131		LmjF05.0830	DB00118		LmjF07.0805	DB00142		LmjF13.0780	DB00755		LmjF06.0860	DB01218		LmjF07.0650	DB01110
LmjF03.0200	DB00133		LmjF05.0830	DB00127		LmjF07.0805	DB00171		LmjF13.0780	DB00773		LmjF06.0860	DB01229		LmjF07.0650	DB01118
LmjF03.0200	DB00134		LmjF05.0830	DB00131		LmjF07.1090	DB00131		LmjF13.0780	DB00783		LmjF06.0860	DB01234		LmjF07.0650	DB01119
LmjF03.0200	DB00139		LmjF05.0830	DB00157		LmjF07.1090	DB00132		LmjF13.0780	DB00877		LmjF06.0860	DB01248		LmjF07.0650	DB01129
LmjF03.0200	DB00140		LmjF05.0830	DB00166		LmjF07.1090	DB00159		LmjF13.0780	DB00917		LmjF06.0860	DB01265		LmjF07.0650	DB01158
LmjF03.0200	DB00142		LmjF05.0830	DB00171		LmjF07.1090	DB00171		LmjF13.0780	DB00947		LmjF06.0860	DB01299		LmjF07.0650	DB01159
LmjF03.0200	DB00145		LmjF05.0830	DB00173		LmjF07.1090	DB00977		LmjF13.0780	DB00977		LmjF06.0860	DB01581		LmjF07.0650	DB01169
LmjF03.0200	DB00147		LmjF05.0830	DB00194		LmjF08.0060	DB00141		LmjF13.0780	DB00982		LmjF06.0860	DB01598		LmjF07.0650	DB01189
LmjF03.0200	DB00149		LmjF05.0830	DB00242		LmjF08.0060	DB00157		LmjF13.0780	DB00995		LmjF06.0860	DB01603		LmjF07.0650	DB01197
LmjF03.0200	DB00155		LmjF05.0830	DB00437		LmjF08.0060	DB00171		LmjF13.0780	DB00997		LmjF06.0880	DB00118		LmjF07.0650	DB01236
LmjF03.0200	DB00157		LmjF05.0830	DB00552		LmjF08.0060	DB00627		LmjF13.0780	DB01006		LmjF06.0880	DB00121		LmjF07.0650	DB01244
LmjF03.0200	DB00160		LmjF05.0830	DB00627		LmjF08.0060	DB00974		LmjF13.0780	DB01064		LmjF06.0880	DB00131		LmjF07.0650	DB01356
LmjF03.0200	DB00161		LmjF05.0830	DB00640		LmjF08.0060	DB01124		LmjF13.0780	DB01169		LmjF06.0880	DB00139		LmjF07.0650	DB01370
LmjF03.0200	DB00162		LmjF05.0830	DB00642		LmjF08.0510	DB00130		LmjF13.0780	DB01229		LmjF06.0880	DB00140		LmjF07.0650	DB01396
LmjF03.0200	DB00163		LmjF05.0830	DB00746		LmjF08.0510	DB00131		LmjF13.0780	DB01254		LmjF06.0880	DB00157		LmjF07.0650	DB01430
LmjF03.0200	DB00165		LmjF05.0830	DB00783		LmjF08.0510	DB00142		LmjF13.0780	DB01259		LmjF06.0880	DB00167		LmjF07.0650	DB01593
LmjF03.0200	DB00169		LmjF05.0830	DB00787		LmjF08.0510	DB00171		LmjF13.0780	DB01268		LmjF06.0880	DB00171		LmjF07.0805	DB00141
LmjF03.0200	DB00171		LmjF05.0830	DB00900		LmjF08.0510	DB00229		LmjF13.0780	DB01277		LmjF06.0880	DB00243		LmjF07.0805	DB00171
LmjF03.0200	DB00172		LmjF05.0830	DB00987		LmjF08.0510	DB00319		LmjF13.0780	DB01356		LmjF06.0880	DB00313		LmjF07.1090	DB00132
LmjF03.0200	DB00194		LmjF05.0830	DB01033		LmjF08.0510	DB00415		LmjF13.0780	DB06151		LmjF06.0880	DB00583		LmjF08.0060	DB00157
LmjF03.0200	DB00201		LmjF05.0830	DB01073		LmjF08.0510	DB00535		LmjF13.0780	DB06196		LmjF06.0880	DB00636		LmjF08.0060	DB00171
LmjF03.0200	DB00203		LmjF05.0830	DB01265		LmjF08.0510	DB00537		LmjF13.0980	DB00131		LmjF06.0880	DB01393		LmjF08.0060	DB00627
LmjF03.0200	DB00235		LmjF05.0830	DB01280		LmjF08.0510	DB00684		LmjF13.0980	DB00171		LmjF06.0950	DB00130		LmjF08.1130	DB00007
LmjF03.0200	DB00277		LmjF05.0830	DB01420		LmjF08.0510	DB00713		LmjF13.0980	DB00173		LmjF06.0950	DB00131		LmjF08.1130	DB00130
LmjF03.0200	DB00325		LmjF05.0830	DB01593		LmjF08.0510	DB00766		LmjF13.0980	DB00194		LmjF06.0950	DB00141		LmjF08.1130	DB00131
LmjF03.0200	DB00328		LmjF05.0970	DB00114		LmjF08.0510	DB00833		LmjF13.0980	DB00552		LmjF06.0950	DB00142		LmjF08.1130	DB00142
LmjF03.0200	DB00338		LmjF05.0970	DB00116		LmjF08.0510	DB00978		LmjF13.0980	DB00640		LmjF06.0950	DB00145		LmjF08.1130	DB00171
LmjF03.0200	DB00368		LmjF05.0970	DB00118		LmjF08.0510	DB01053		LmjF13.0980	DB00993		LmjF06.0950	DB00171		LmjF08.1130	DB00173
LmjF03.0200	DB00388		LmjF05.0970	DB00119		LmjF08.0510	DB01060		LmjF13.0980	DB01033		LmjF06.0950	DB00316		LmjF08.1130	DB00194
LmjF03.0200	DB00393		LmjF05.0970	DB00125		LmjF08.0510	DB01137		LmjF13.0980	DB01593		LmjF06.0950	DB00440		LmjF08.1130	DB00199
LmjF03.0200	DB00394		LmjF05.0970	DB00128		LmjF08.0510	DB01165		LmjF13.1100	DB00123		LmjF06.0950	DB00993		LmjF08.1130	DB00207
LmjF03.0200	DB00411		LmjF05.0970	DB00134		LmjF08.0510	DB01208		LmjF13.1100	DB00128		LmjF06.0950	DB01095		LmjF08.1130	DB00229
LmjF03.0200	DB00435		LmjF05.0970	DB00138		LmjF08.0510	DB01212		LmjF13.1100	DB00134		LmjF06.0950	DB01296		LmjF08.1130	DB00267
LmjF03.0200	DB00443		LmjF05.0970	DB00139		LmjF08.0510	DB01413		LmjF13.1100	DB00149		LmjF06.0950	DB01593		LmjF08.1130	DB00274
LmjF03.0200	DB00446		LmjF05.0970	DB00142		LmjF08.0510	DB01415		LmjF13.1100	DB00151		LmjF06.1070	DB00157		LmjF08.1130	DB00319
LmjF03.0200	DB00513		LmjF05.0970	DB00151		LmjF08.0510	DB01416		LmjF13.1100	DB00161		LmjF06.1070	DB00171		LmjF08.1130	DB00415
LmjF03.0200	DB00523		LmjF05.0970	DB00166		LmjF08.0510	DB01598		LmjF13.1100	DB00167		LmjF06.1070	DB01265		LmjF08.1130	DB00452
LmjF03.0200	DB00531		LmjF05.0970	DB00206		LmjF08.0510	DB01603		LmjF13.1100	DB00172		LmjF06.1070	DB01593		LmjF08.1130	DB00467
LmjF03.0200	DB00534		LmjF05.0970	DB00215		LmjF08.1130	DB00130		LmjF13.1100	DB00410		LmjF06.1270	DB00145		LmjF08.1130	DB00493
LmjF03.0200	DB00536		LmjF05.0970	DB00231		LmjF08.1130	DB00131		LmjF13.1100	DB01593		LmjF06.1270	DB00194		LmjF08.1130	DB00535
LmjF03.0200	DB00571		LmjF05.0970	DB00295		LmjF08.1130	DB00142		LmjF13.1190	DB00128		LmjF06.1270	DB00477		LmjF08.1130	DB00536
LmjF03.0200	DB00583		LmjF05.0970	DB00350		LmjF08.1130	DB00171		LmjF13.1190	DB00131		LmjF06.1270	DB00640		LmjF08.1130	DB00537
LmjF03.0200	DB00622		LmjF05.0970	DB00368		LmjF08.1130	DB00229		LmjF13.1190	DB00171		LmjF06.1270	DB00855		LmjF08.1130	DB00640
LmjF03.0200	DB00636		LmjF05.0970	DB00391		LmjF08.1130	DB00319		LmjF13.1190	DB00173		LmjF06.1270	DB01188		LmjF08.1130	DB00684
LmjF03.0200	DB00640		LmjF05.0970	DB00402		LmjF08.1130	DB00415		LmjF13.1190	DB00993		LmjF06.1270	DB01595		LmjF08.1130	DB00713
LmjF03.0200	DB00667		LmjF05.0970	DB00425		LmjF08.1130	DB00535		LmjF13.1190	DB01033		LmjF06.1280	DB00118		LmjF08.1130	DB00759
LmjF03.0200	DB00668		LmjF05.0970	DB00428		LmjF08.1130	DB00537		LmjF13.1620	DB00735		LmjF06.1280	DB00134		LmjF08.1130	DB00766
LmjF03.0200	DB00672		LmjF05.0970	DB00457		LmjF08.1130	DB00684		LmjF13.1620	DB00857		LmjF06.1280	DB00171		LmjF08.1130	DB00778
LmjF03.0200	DB00678		LmjF05.0970	DB00458		LmjF08.1130	DB00713		LmjF13.1620	DB01091		LmjF06.1280	DB00855		LmjF08.1130	DB00833
LmjF03.0200	DB00705		LmjF05.0970	DB00472		LmjF08.1130	DB00766		LmjF13.1680	DB00129		LmjF06.1280	DB01592		LmjF08.1130	DB00976
LmjF03.0200	DB00727		LmjF05.0970	DB00624		LmjF08.1130	DB00833		LmjF13.1680	DB00142		LmjF07.0060	DB00115		LmjF08.1130	DB00978
LmjF03.0200	DB00736		LmjF05.0970	DB00715		LmjF08.1130	DB00978		LmjF13.1680	DB00157		LmjF07.0060	DB00126		LmjF08.1130	DB01000
LmjF03.0200	DB00755		LmjF05.0970	DB00864		LmjF08.1130	DB01053		LmjF13.1680	DB00172		LmjF07.0060	DB00131		LmjF08.1130	DB01017
LmjF03.0200	DB00770		LmjF05.0970	DB00877		LmjF08.1130	DB01060		LmjF14.0320	DB00120		LmjF07.0060	DB00139		LmjF08.1130	DB01044
LmjF03.0200	DB00806		LmjF05.0970	DB00951		LmjF08.1130	DB01137		LmjF14.0320	DB00125		LmjF07.0060	DB00157		LmjF08.1130	DB01053
LmjF03.0200	DB00820		LmjF05.0970	DB00977		LmjF08.1130	DB01165		LmjF14.0320	DB00129		LmjF07.0060	DB00199		LmjF08.1130	DB01060
LmjF03.0200	DB00822		LmjF05.0970	DB00980		LmjF08.1130	DB01208		LmjF14.0320	DB00130		LmjF07.0060	DB01117		LmjF08.1130	DB01112
LmjF03.0200	DB00824		LmjF05.0970	DB00988		LmjF08.1130	DB01212		LmjF14.0320	DB00134		LmjF07.0060	DB01131		LmjF08.1130	DB01137
LmjF03.0200	DB00829		LmjF05.0970	DB01065		LmjF08.1130	DB01413		LmjF14.0320	DB00135		LmjF07.0060	DB01592		LmjF08.1130	DB01150
LmjF03.0200	DB00831		LmjF05.0970	DB01097		LmjF08.1130	DB01415		LmjF14.0320	DB00138		LmjF07.0090	DB00080		LmjF08.1130	DB01165
LmjF03.0200	DB00841		LmjF05.0970	DB01151		LmjF08.1130	DB01416		LmjF14.0320	DB00142		LmjF07.0090	DB00115		LmjF08.1130	DB01190
LmjF03.0200	DB00862		LmjF05.0970	DB01175		LmjF08.1130	DB01598		LmjF14.0320	DB00149		LmjF07.0090	DB00116		LmjF08.1130	DB01208
LmjF03.0200	DB00877		LmjF05.0970	DB01183		LmjF08.1130	DB01603		LmjF14.0320	DB00150		LmjF07.0090	DB00118		LmjF08.1130	DB01211
LmjF03.0200	DB00898		LmjF05.0970	DB01198		LmjF10.0010	DB00157		LmjF14.0320	DB00151		LmjF07.0090	DB00119		LmjF08.1130	DB01212
LmjF03.0200	DB00906		LmjF05.0970	DB01260		LmjF10.0030	DB00529		LmjF14.0320	DB00160		LmjF07.0090	DB00122		LmjF08.1130	DB01329
LmjF03.0200	DB00917		LmjF05.0970	DB01392		LmjF10.0060	DB00116		LmjF14.0320	DB00161		LmjF07.0090	DB00133		LmjF08.1130	DB01413
LmjF03.0200	DB00922		LmjF05.0980	DB00116		LmjF10.0060	DB00171		LmjF14.0320	DB00167		LmjF07.0090	DB00134		LmjF08.1130	DB01415
LmjF03.0200	DB00936		LmjF05.0980	DB00139		LmjF10.0060	DB00495		LmjF14.0320	DB00174		LmjF07.0090	DB00145		LmjF08.1130	DB01416
LmjF03.0200	DB00974		LmjF05.0980	DB00140		LmjF10.0060	DB01265		LmjF14.0320	DB00795		LmjF07.0090	DB00148		LmjF08.1130	DB01598
LmjF03.0200	DB00975		LmjF05.0980	DB00152		LmjF10.0170	DB00131		LmjF14.0350	DB00114		LmjF07.0090	DB00157		LmjF08.1130	DB01603
LmjF03.0200	DB00982		LmjF05.0980	DB00157		LmjF10.0170	DB00171		LmjF14.0350	DB00156		LmjF07.0090	DB00158		LmjF10.0010	DB00132
LmjF03.0200	DB00987		LmjF05.0980	DB00171		LmjF10.0170	DB00194		LmjF14.0460	DB00114		LmjF07.0090	DB00170		LmjF10.0030	DB00529
LmjF03.0200	DB00988		LmjF05.0980	DB01093		LmjF10.0170	DB00640		LmjF14.0460	DB00118		LmjF07.0090	DB00171		LmjF10.0060	DB00171
LmjF03.0200	DB01001		LmjF05.0980	DB01592		LmjF10.0170	DB00860		LmjF14.0460	DB00119		LmjF07.0090	DB00194		LmjF10.0060	DB01265
LmjF03.0200	DB01016		LmjF05.1140	DB00171		LmjF10.0170	DB00945		LmjF14.0460	DB00133		LmjF07.0090	DB00200		LmjF10.0290	DB00119
LmjF03.0200	DB01064		LmjF05.1140	DB00274		LmjF10.0170	DB00977		LmjF14.0460	DB00134		LmjF07.0090	DB00419		LmjF10.0290	DB00128
LmjF03.0200	DB01080		LmjF05.1140	DB00700		LmjF10.0170	DB01085		LmjF14.0460	DB00138		LmjF07.0090	DB00428		LmjF10.0290	DB00129
LmjF03.0200	DB01113		LmjF05.1140	DB01011		LmjF10.0290	DB00119		LmjF14.0460	DB00139		LmjF07.0090	DB00435		LmjF10.0290	DB00139
LmjF03.0200	DB01124		LmjF05.1170	DB00132		LmjF10.0290	DB00131		LmjF14.0460	DB00151		LmjF07.0090	DB00487		LmjF10.0290	DB00142
LmjF03.0200	DB01128		LmjF05.1170	DB00154		LmjF10.0290	DB00139		LmjF14.0460	DB00156		LmjF07.0090	DB00542		LmjF10.0290	DB00143
LmjF03.0200	DB01164		LmjF05.1170	DB00159		LmjF10.0290	DB00142		LmjF14.0460	DB00160		LmjF07.0090	DB00563		LmjF10.0290	DB00157
LmjF03.0200	DB01166		LmjF05.1170	DB00170		LmjF10.0290	DB00149		LmjF14.0640	DB00132		LmjF07.0090	DB00640		LmjF10.0290	DB00166
LmjF03.0200	DB01174		LmjF05.1170	DB00412		LmjF10.0290	DB00157		LmjF14.0650	DB00132		LmjF07.0090	DB00650		LmjF10.0290	DB00173
LmjF03.0200	DB01183		LmjF05.1170	DB00494		LmjF10.0290	DB00194		LmjF14.0660	DB00132		LmjF07.0090	DB00753		LmjF10.0290	DB00194
LmjF03.0200	DB01213		LmjF05.1170	DB00641		LmjF10.0290	DB00435		LmjF14.0670	DB00132		LmjF07.0090	DB00789		LmjF10.0290	DB00211
LmjF03.0200	DB01223		LmjF05.1170	DB00693		LmjF10.0290	DB00451		LmjF14.0680	DB00132		LmjF07.0090	DB01116		LmjF10.0290	DB00364
LmjF03.0200	DB01234		LmjF05.1170	DB01034		LmjF10.0290	DB00509		LmjF14.0690	DB00132		LmjF07.0090	DB01593		LmjF10.0290	DB00435
LmjF03.0200	DB01262		LmjF05.1170	DB01338		LmjF10.0290	DB00640		LmjF14.0700	DB00132		LmjF07.0090	DB01601		LmjF10.0290	DB00451
LmjF03.0200	DB01367		LmjF05.1220	DB00171		LmjF10.0290	DB01370		LmjF14.0705	DB00132		LmjF07.0090	DB01612		LmjF10.0290	DB00509
LmjF03.0200	DB01427		LmjF05.1220	DB00406		LmjF10.0290	DB01592		LmjF14.0710	DB00132		LmjF07.0090	DB06151		LmjF10.0290	DB00583
LmjF03.0200	DB01440		LmjF06.0350	DB00133		LmjF10.0420	DB00117		LmjF14.0720	DB00132		LmjF07.0170	DB00171		LmjF10.0290	DB00640
LmjF03.0200	DB01592		LmjF06.0350	DB00141		LmjF10.0420	DB00120		LmjF14.0730	DB00132		LmjF07.0170	DB00293		LmjF10.0290	DB01370
LmjF03.0200	DB01593		LmjF06.0350	DB00142		LmjF10.0420	DB00123		LmjF14.0740	DB00132		LmjF07.0170	DB00305		LmjF10.0290	DB01592
LmjF03.0200	DB01595		LmjF06.0350	DB00145		LmjF10.0420	DB00125		LmjF14.0910	DB00142		LmjF07.0170	DB00322		LmjF10.0420	DB00117
LmjF03.0200	DB01601		LmjF06.0350	DB00156		LmjF10.0420	DB00128		LmjF14.0910	DB00143		LmjF07.0170	DB00398		LmjF10.0420	DB00120
LmjF03.0200	DB01626		LmjF06.0350	DB00157		LmjF10.0420	DB00130		LmjF14.0910	DB00145		LmjF07.0170	DB00441		LmjF10.0420	DB00123
LmjF03.0200	DB04880		LmjF06.0350	DB00171		LmjF10.0420	DB00133		LmjF14.0910	DB00151		LmjF07.0170	DB00445		LmjF10.0420	DB00125
LmjF03.0200	DB06267		LmjF06.0350	DB00396		LmjF10.0420	DB00134		LmjF14.0910	DB00171		LmjF07.0170	DB00515		LmjF10.0420	DB00128
LmjF03.0230	DB00007		LmjF06.0350	DB00415		LmjF10.0420	DB00135		LmjF14.0910	DB00316		LmjF07.0170	DB00526		LmjF10.0420	DB00130
LmjF03.0230	DB00119		LmjF06.0350	DB00537		LmjF10.0420	DB00142		LmjF14.1160	DB00119		LmjF07.0170	DB00531		LmjF10.0420	DB00133
LmjF03.0230	DB00122		LmjF06.0350	DB00624		LmjF10.0420	DB00145		LmjF14.1160	DB00171		LmjF07.0170	DB00541		LmjF10.0420	DB00134
LmjF03.0230	DB00128		LmjF06.0350	DB00741		LmjF10.0420	DB00149		LmjF14.1160	DB01593		LmjF07.0170	DB00544		LmjF10.0420	DB00135
LmjF03.0230	DB00130		LmjF06.0350	DB00742		LmjF10.0420	DB00150		LmjF14.1200	DB00133		LmjF07.0170	DB00563		LmjF10.0420	DB00142
LmjF03.0230	DB00131		LmjF06.0350	DB00779		LmjF10.0420	DB00151		LmjF14.1200	DB00144		LmjF07.0170	DB00650		LmjF10.0420	DB00145
LmjF03.0230	DB00132		LmjF06.0350	DB01177		LmjF10.0420	DB00156		LmjF14.1320	DB00114		LmjF07.0170	DB00695		LmjF10.0420	DB00149
LmjF03.0230	DB00136		LmjF06.0350	DB01260		LmjF10.0420	DB00157		LmjF14.1320	DB00116		LmjF07.0170	DB00762		LmjF10.0420	DB00150
LmjF03.0230	DB00139		LmjF06.0350	DB01592		LmjF10.0420	DB00160		LmjF14.1320	DB00119		LmjF07.0170	DB00831		LmjF10.0420	DB00151
LmjF03.0230	DB00140		LmjF06.0370	DB00117		LmjF10.0420	DB00161		LmjF14.1320	DB00133		LmjF07.0170	DB00848		LmjF10.0420	DB00156
LmjF03.0230	DB00157		LmjF06.0370	DB00119		LmjF10.0420	DB00167		LmjF14.1320	DB00134		LmjF07.0170	DB00851		LmjF10.0420	DB00157
LmjF03.0230	DB00159		LmjF06.0370	DB00128		LmjF10.0420	DB00171		LmjF14.1320	DB00139		LmjF07.0170	DB00958		LmjF10.0420	DB00160
LmjF03.0230	DB00169		LmjF06.0370	DB00129		LmjF10.0420	DB00172		LmjF14.1320	DB00142		LmjF07.0170	DB00997		LmjF10.0420	DB00161
LmjF03.0230	DB00171		LmjF06.0370	DB00130		LmjF10.0420	DB00174		LmjF14.1320	DB00145		LmjF07.0170	DB01005		LmjF10.0420	DB00167
LmjF03.0230	DB00179		LmjF06.0370	DB00131		LmjF10.0510	DB00157		LmjF14.1320	DB00156		LmjF07.0170	DB01101		LmjF10.0420	DB00171
LmjF03.0230	DB00182		LmjF06.0370	DB00133		LmjF10.0510	DB00171		LmjF14.1320	DB00157		LmjF07.0170	DB01160		LmjF10.0420	DB00172
LmjF03.0230	DB00254		LmjF06.0370	DB00134		LmjF10.1300	DB00529		LmjF14.1320	DB00158		LmjF07.0170	DB01229		LmjF10.0420	DB00174
LmjF03.0230	DB00313		LmjF06.0370	DB00139		LmjF11.0100	DB00131		LmjF14.1320	DB00160		LmjF07.0170	DB01248		LmjF10.0420	DB01026
LmjF03.0230	DB00411		LmjF06.0370	DB00142		LmjF11.0100	DB00133		LmjF14.1320	DB00171		LmjF07.0200	DB00133		LmjF10.0420	DB01600
LmjF03.0230	DB00412		LmjF06.0370	DB00147		LmjF11.0100	DB00171		LmjF14.1320	DB00650		LmjF07.0260	DB00114		LmjF10.0510	DB00157
LmjF03.0230	DB00428		LmjF06.0370	DB00150		LmjF11.0100	DB00194		LmjF14.1320	DB01055		LmjF07.0260	DB00119		LmjF10.0510	DB00170
LmjF03.0230	DB00435		LmjF06.0370	DB00155		LmjF11.0100	DB00640		LmjF14.1340	DB00132		LmjF07.0260	DB00120		LmjF10.0510	DB00171
LmjF03.0230	DB00443		LmjF06.0370	DB00157		LmjF11.0210	DB00126		LmjF14.1340	DB00159		LmjF07.0260	DB00123		LmjF10.0510	DB00412
LmjF03.0230	DB00481		LmjF06.0370	DB00160		LmjF11.0210	DB00170		LmjF14.1360	DB00157		LmjF07.0260	DB00128		LmjF10.0510	DB00636
LmjF03.0230	DB00488		LmjF06.0370	DB00171		LmjF11.0210	DB00252		LmjF14.1360	DB00313		LmjF07.0260	DB00134		LmjF10.0510	DB00741
LmjF03.0230	DB00531		LmjF06.0370	DB00173		LmjF11.0210	DB00636		LmjF14.1370	DB00131		LmjF07.0260	DB00142		LmjF10.1300	DB00529
LmjF03.0230	DB00573		LmjF06.0370	DB00316		LmjF11.0210	DB00779		LmjF14.1370	DB00135		LmjF07.0260	DB00156		LmjF11.0100	DB00131
LmjF03.0230	DB00583		LmjF06.0370	DB00322		LmjF11.0210	DB00945		LmjF14.1370	DB00150		LmjF07.0260	DB00167		LmjF11.0100	DB00133
LmjF03.0230	DB00605		LmjF06.0370	DB00435		LmjF11.0210	DB01332		LmjF14.1370	DB00171		LmjF07.0260	DB00171		LmjF11.0100	DB00161
LmjF03.0230	DB00619		LmjF06.0370	DB00443		LmjF11.0210	DB01593		LmjF15.0230	DB00118		LmjF07.0260	DB00174		LmjF11.0100	DB00171
LmjF03.0230	DB00636		LmjF06.0370	DB00523		LmjF11.0250	DB00030		LmjF15.0230	DB00123		LmjF07.0260	DB01060		LmjF11.0100	DB00194
LmjF03.0230	DB00675		LmjF06.0370	DB00741		LmjF11.0250	DB00039		LmjF15.0230	DB00128		LmjF07.0260	DB01129		LmjF11.0100	DB00312
LmjF03.0230	DB00727		LmjF06.0370	DB00755		LmjF11.0250	DB00046		LmjF15.0230	DB00131		LmjF07.0260	DB01211		LmjF11.0100	DB00483
LmjF03.0230	DB00766		LmjF06.0370	DB00783		LmjF11.0250	DB00047		LmjF15.0230	DB00142		LmjF07.0270	DB00114		LmjF11.0100	DB00640
LmjF03.0230	DB00783		LmjF06.0370	DB00877		LmjF11.0250	DB00071		LmjF15.0230	DB00171		LmjF07.0270	DB00119		LmjF11.0100	DB01195
LmjF03.0230	DB00787		LmjF06.0370	DB00977		LmjF11.0250	DB00072		LmjF15.0230	DB00174		LmjF07.0270	DB00123		LmjF11.0210	DB00166
LmjF03.0230	DB00906		LmjF06.0370	DB00982		LmjF11.0250	DB00091		LmjF15.0390	DB00128		LmjF07.0270	DB00125		LmjF11.0210	DB00255
LmjF03.0230	DB00966		LmjF06.0370	DB01001		LmjF11.0250	DB00131		LmjF15.0390	DB00130		LmjF07.0270	DB00128		LmjF11.0210	DB00481
LmjF03.0230	DB00977		LmjF06.0370	DB01172		LmjF11.0250	DB00144		LmjF15.0390	DB00142		LmjF07.0270	DB00129		LmjF11.0210	DB01173
LmjF03.0230	DB01018		LmjF06.0370	DB01234		LmjF11.0250	DB00163		LmjF15.0390	DB00174		LmjF07.0270	DB00131		LmjF11.0210	DB01407
LmjF03.0230	DB01034		LmjF06.0370	DB01592		LmjF11.0250	DB00166		LmjF15.0390	DB01593		LmjF07.0270	DB00133		LmjF11.0210	DB01593
LmjF03.0230	DB01039		LmjF06.0370	DB01603		LmjF11.0250	DB00171		LmjF15.0990	DB00139		LmjF07.0270	DB00139		LmjF11.0590	DB00116
LmjF03.0230	DB01124		LmjF06.0460	DB00130		LmjF11.0250	DB00194		LmjF15.0990	DB00157		LmjF07.0270	DB00142		LmjF11.0590	DB00119
LmjF03.0230	DB01128		LmjF06.0460	DB00131		LmjF11.0250	DB00281		LmjF15.0990	DB00171		LmjF07.0270	DB00155		LmjF11.0590	DB00121
LmjF03.0230	DB01132		LmjF06.0460	DB00142		LmjF11.0250	DB00317		LmjF15.0990	DB01592		LmjF07.0270	DB00156		LmjF11.0590	DB00130
LmjF03.0230	DB01136		LmjF06.0460	DB00157		LmjF11.0250	DB00331		LmjF15.1010	DB00119		LmjF07.0270	DB00171		LmjF11.0590	DB00139
LmjF03.0230	DB01139		LmjF06.0460	DB00171		LmjF11.0250	DB00398		LmjF15.1010	DB00142		LmjF07.0270	DB01167		LmjF11.0590	DB00142
LmjF03.0230	DB01234		LmjF06.0460	DB00627		LmjF11.0250	DB00445		LmjF15.1010	DB00149		LmjF07.0270	DB01593		LmjF11.0590	DB00145
LmjF03.0230	DB01241		LmjF06.0460	DB01593		LmjF11.0250	DB00482		LmjF15.1010	DB00157		LmjF07.0630	DB00027		LmjF11.0590	DB00157
LmjF03.0230	DB01254		LmjF06.0560	DB00171		LmjF11.0250	DB00530		LmjF15.1010	DB00160		LmjF07.0630	DB00136		LmjF11.0590	DB00161
LmjF03.0230	DB01420		LmjF06.0650	DB00118		LmjF11.0250	DB00605		LmjF15.1010	DB00171		LmjF07.0630	DB00153		LmjF11.0590	DB00171
LmjF03.0230	DB01576		LmjF06.0650	DB00594		LmjF11.0250	DB00619		LmjF15.1040	DB00157		LmjF07.0630	DB00169		LmjF11.0590	DB00313
LmjF03.0230	DB01586		LmjF06.0650	DB00855		LmjF11.0250	DB00640		LmjF15.1060	DB00157		LmjF07.0630	DB00170		LmjF11.0590	DB00583
LmjF03.0500	DB00119		LmjF06.0650	DB01016		LmjF11.0250	DB00641		LmjF15.1080	DB00157		LmjF07.0630	DB00171		LmjF11.0590	DB00615
LmjF03.0500	DB00122		LmjF06.0650	DB01024		LmjF11.0250	DB00668		LmjF15.1100	DB00157		LmjF07.0630	DB00213		LmjF11.0590	DB01034
LmjF03.0500	DB00136		LmjF06.0650	DB01026		LmjF11.0250	DB00773		LmjF15.1120	DB00157		LmjF07.0630	DB00228		LmjF11.1000	DB00119
LmjF03.0500	DB00139		LmjF06.0860	DB00115		LmjF11.0250	DB00831		LmjF15.1140	DB00157		LmjF07.0630	DB00232		LmjF11.1000	DB00131
LmjF03.0500	DB00153		LmjF06.0860	DB00116		LmjF11.0250	DB00877		LmjF15.1160	DB00157		LmjF07.0630	DB00279		LmjF11.1000	DB00139
LmjF03.0500	DB00412		LmjF06.0860	DB00128		LmjF11.0250	DB00995		LmjF15.1440	DB00123		LmjF07.0630	DB00338		LmjF11.1000	DB00157
LmjF03.0500	DB00428		LmjF06.0860	DB00129		LmjF11.0250	DB00997		LmjF15.1440	DB00128		LmjF07.0630	DB00390		LmjF11.1000	DB00171
LmjF03.0500	DB00529		LmjF06.0860	DB00133		LmjF11.0250	DB01005		LmjF15.1440	DB00130		LmjF07.0630	DB00393		LmjF11.1100	DB00184
LmjF03.0500	DB00630		LmjF06.0860	DB00140		LmjF11.0250	DB01006		LmjF15.1440	DB00131		LmjF07.0630	DB00435		LmjF11.1100	DB00196
LmjF03.0500	DB00695		LmjF06.0860	DB00142		LmjF11.0250	DB01064		LmjF15.1440	DB00142		LmjF07.0630	DB00448		LmjF11.1100	DB00251
LmjF03.0500	DB00796		LmjF06.0860	DB00145		LmjF11.0250	DB01132		LmjF15.1440	DB00167		LmjF07.0630	DB00511		LmjF11.1100	DB00254
LmjF03.0500	DB00864		LmjF06.0860	DB00157		LmjF11.0250	DB01169		LmjF15.1440	DB00171		LmjF07.0630	DB00695		LmjF11.1100	DB00257
LmjF03.0500	DB00880		LmjF06.0860	DB00158		LmjF11.0250	DB01240		LmjF15.1440	DB00172		LmjF07.0630	DB00736		LmjF11.1100	DB00523
LmjF03.0500	DB00887		LmjF06.0860	DB00160		LmjF11.0250	DB01244		LmjF16.0020	DB00131		LmjF07.0630	DB00753		LmjF11.1100	DB00582
LmjF03.0500	DB00977		LmjF06.0860	DB00171		LmjF11.0250	DB01254		LmjF16.0020	DB00142		LmjF07.0630	DB00774		LmjF11.1100	DB00624
LmjF03.0500	DB01232		LmjF06.0860	DB00173		LmjF11.0250	DB01259		LmjF16.0020	DB00171		LmjF07.0630	DB00831		LmjF11.1100	DB00639
LmjF03.0600	DB00117		LmjF06.0860	DB00199		LmjF11.0250	DB01268		LmjF16.0020	DB00173		LmjF07.0630	DB00864		LmjF11.1100	DB00646
LmjF03.0600	DB00118		LmjF06.0860	DB00205		LmjF11.0250	DB01269		LmjF16.0020	DB00441		LmjF07.0630	DB00903		LmjF11.1100	DB00681
LmjF03.0600	DB00125		LmjF06.0860	DB00233		LmjF11.0250	DB01277		LmjF16.0020	DB00987		LmjF07.0630	DB00907		LmjF11.1100	DB00755
LmjF03.0600	DB00130		LmjF06.0860	DB00249		LmjF11.0250	DB01356		LmjF16.0530	DB00109		LmjF07.0630	DB00977		LmjF11.1100	DB00857
LmjF03.0600	DB00143		LmjF06.0860	DB00250		LmjF11.0250	DB01592		LmjF16.0530	DB00157		LmjF07.0630	DB01001		LmjF11.1100	DB00982
LmjF03.0600	DB00155		LmjF06.0860	DB00254		LmjF11.0520	DB00125		LmjF16.0530	DB00293		LmjF07.0630	DB01021		LmjF11.1100	DB01006
LmjF03.0600	DB00163		LmjF06.0860	DB00259		LmjF11.0520	DB00149		LmjF16.0530	DB00544		LmjF07.0630	DB01028		LmjF11.1100	DB01007
LmjF03.0600	DB00173		LmjF06.0860	DB00293		LmjF11.0590	DB00116		LmjF16.0530	DB00928		LmjF07.0630	DB01078		LmjF11.1100	DB01011
LmjF03.0600	DB00194		LmjF06.0860	DB00322		LmjF11.0590	DB00119		LmjF16.0530	DB01097		LmjF07.0630	DB01092		LmjF11.1100	DB01026
LmjF03.0600	DB00360		LmjF06.0860	DB00358		LmjF11.0590	DB00121		LmjF16.0530	DB01101		LmjF07.0630	DB01110		LmjF11.1100	DB01110
LmjF03.0600	DB00396		LmjF06.0860	DB00359		LmjF11.0590	DB00130		LmjF16.0530	DB01117		LmjF07.0630	DB01118		LmjF11.1100	DB01127
LmjF03.0600	DB00428		LmjF06.0860	DB00360		LmjF11.0590	DB00139		LmjF16.0530	DB01229		LmjF07.0630	DB01119		LmjF11.1100	DB01153
LmjF03.0600	DB00435		LmjF06.0860	DB00361		LmjF11.0590	DB00142		LmjF16.0530	DB01592		LmjF07.0630	DB01129		LmjF11.1100	DB01167
LmjF03.0600	DB00445		LmjF06.0860	DB00384		LmjF11.0590	DB00145		LmjF16.0530	DB01593		LmjF07.0630	DB01158		LmjF11.1100	DB01263
LmjF03.0600	DB00523		LmjF06.0860	DB00415		LmjF11.0590	DB00157		LmjF16.0540	DB00128		LmjF07.0630	DB01159		LmjF11.1100	DB01592
LmjF03.0600	DB00531		LmjF06.0860	DB00428		LmjF11.0590	DB00161		LmjF16.0540	DB00129		LmjF07.0630	DB01169		LmjF11.1100	DB04573
LmjF03.0600	DB00619		LmjF06.0860	DB00432		LmjF11.0590	DB00171		LmjF16.0540	DB00130		LmjF07.0630	DB01189		LmjF11.1100	DB04794
LmjF03.0600	DB00640		LmjF06.0860	DB00440		LmjF11.1000	DB00119		LmjF16.0540	DB00131		LmjF07.0630	DB01197		LmjF12.0220	DB00119
LmjF03.0600	DB00675		LmjF06.0860	DB00441		LmjF11.1000	DB00131		LmjF16.0540	DB00142		LmjF07.0630	DB01236		LmjF12.0220	DB00143
LmjF03.0600	DB00755		LmjF06.0860	DB00443		LmjF11.1000	DB00157		LmjF16.0540	DB00155		LmjF07.0630	DB01244		LmjF12.0220	DB01592
LmjF03.0600	DB00775		LmjF06.0860	DB00445		LmjF11.1000	DB00171		LmjF16.0540	DB00171		LmjF07.0630	DB01356		LmjF12.0220	DB01593
LmjF03.0600	DB00783		LmjF06.0860	DB00446		LmjF11.1100	DB00136		LmjF16.0540	DB01593		LmjF07.0630	DB01370		LmjF12.0250	DB00131
LmjF03.0600	DB00877		LmjF06.0860	DB00452		LmjF11.1100	DB00146		LmjF16.0550	DB00131		LmjF07.0630	DB01396		LmjF12.0250	DB00151
LmjF03.0600	DB00966		LmjF06.0860	DB00468		LmjF11.1100	DB00150		LmjF16.0550	DB00171		LmjF07.0630	DB01430		LmjF12.0250	DB00171
LmjF03.0600	DB00977		LmjF06.0860	DB00479		LmjF11.1100	DB00153		LmjF16.0550	DB00173		LmjF07.0630	DB01593		LmjF12.0250	DB00182
LmjF03.0600	DB00982		LmjF06.0860	DB00488		LmjF11.1100	DB00157		LmjF16.0550	DB00544		LmjF07.0650	DB00027		LmjF12.0250	DB00515
LmjF03.0600	DB00997		LmjF06.0860	DB00493		LmjF11.1100	DB00162		LmjF16.0580	DB00128		LmjF07.0650	DB00136		LmjF12.0250	DB00678
LmjF03.0600	DB01033		LmjF06.0860	DB00526		LmjF11.1100	DB00169		LmjF16.0580	DB00129		LmjF07.0650	DB00153		LmjF12.0250	DB00682
LmjF03.0600	DB01593		LmjF06.0860	DB00541		LmjF11.1100	DB00170		LmjF16.0580	DB00130		LmjF07.0650	DB00169		LmjF12.0250	DB00714
LmjF03.0600	DB06151		LmjF06.0860	DB00544		LmjF11.1100	DB00184		LmjF16.0580	DB00142		LmjF07.0650	DB00170		LmjF12.0250	DB00988
LmjF03.0740	DB00936		LmjF06.0860	DB00555		LmjF11.1100	DB00196		LmjF16.0580	DB00155		LmjF07.0650	DB00171		LmjF12.0250	DB01273
LmjF03.0740	DB01593		LmjF06.0860	DB00563		LmjF11.1100	DB00199		LmjF16.0580	DB00171		LmjF07.0650	DB00213		LmjF12.0250	DB01370
LmjF03.0800	DB00027		LmjF06.0860	DB00567		LmjF11.1100	DB00201		LmjF16.0580	DB01592		LmjF07.0650	DB00228		LmjF12.0250	DB01576
LmjF03.0800	DB00114		LmjF06.0860	DB00608		LmjF11.1100	DB00227		LmjF16.0580	DB01593		LmjF07.0650	DB00232		LmjF12.0250	DB01593
LmjF03.0800	DB00118		LmjF06.0860	DB00613		LmjF11.1100	DB00251		LmjF16.0590	DB00119		LmjF07.0650	DB00279		LmjF12.0280	DB00114
LmjF03.0800	DB00119		LmjF06.0860	DB00635		LmjF11.1100	DB00252		LmjF16.0590	DB00121		LmjF07.0650	DB00338		LmjF12.0280	DB00118
LmjF03.0800	DB00122		LmjF06.0860	DB00642		LmjF11.1100	DB00254		LmjF16.0590	DB00125		LmjF07.0650	DB00390		LmjF12.0280	DB00119
LmjF03.0800	DB00125		LmjF06.0860	DB00650		LmjF11.1100	DB00257		LmjF16.0590	DB00128		LmjF07.0650	DB00393		LmjF12.0280	DB00123
LmjF03.0800	DB00127		LmjF06.0860	DB00675		LmjF11.1100	DB00277		LmjF16.0590	DB00129		LmjF07.0650	DB00435		LmjF12.0280	DB00125
LmjF03.0800	DB00128		LmjF06.0860	DB00694		LmjF11.1100	DB00279		LmjF16.0590	DB00130		LmjF07.0650	DB00448		LmjF12.0280	DB00126
LmjF03.0800	DB00130		LmjF06.0860	DB00698		LmjF11.1100	DB00281		LmjF16.0590	DB00142		LmjF07.0650	DB00511		LmjF12.0280	DB00127
LmjF03.0800	DB00131		LmjF06.0860	DB00713		LmjF11.1100	DB00316		LmjF16.0590	DB00155		LmjF07.0650	DB00695		LmjF12.0280	DB00129
LmjF03.0800	DB00138		LmjF06.0860	DB00759		LmjF11.1100	DB00328		LmjF16.0590	DB00171		LmjF07.0650	DB00736		LmjF12.0280	DB00142
LmjF03.0800	DB00141		LmjF06.0860	DB00762		LmjF11.1100	DB00331		LmjF16.0590	DB00173		LmjF07.0650	DB00753		LmjF12.0280	DB00143
LmjF03.0800	DB00142		LmjF06.0860	DB00773		LmjF11.1100	DB00338		LmjF16.0590	DB00536		LmjF07.0650	DB00774		LmjF12.0280	DB00147
LmjF03.0800	DB00143		LmjF06.0860	DB00779		LmjF11.1100	DB00356		LmjF16.0760	DB00142		LmjF07.0650	DB00831		LmjF12.0280	DB00153
LmjF03.0800	DB00148		LmjF06.0860	DB00798		LmjF11.1100	DB00381		LmjF16.1290	DB00144		LmjF07.0650	DB00864		LmjF12.0280	DB00155
LmjF03.0800	DB00156		LmjF06.0860	DB00898		LmjF11.1100	DB00396		LmjF16.1290	DB00163		LmjF07.0650	DB00903		LmjF12.0280	DB00158
LmjF03.0800	DB00157		LmjF06.0860	DB00908		LmjF11.1100	DB00424		LmjF17.0190	DB00171		LmjF07.0650	DB00907		LmjF12.0280	DB00160
LmjF03.0800	DB00161		LmjF06.0860	DB00916		LmjF11.1100	DB00431		LmjF17.0200	DB00171		LmjF07.0650	DB00977		LmjF12.0280	DB00162
LmjF03.0800	DB00162		LmjF06.0860	DB00919		LmjF11.1100	DB00435		LmjF17.0230	DB00171		LmjF07.0650	DB01001		LmjF12.0280	DB00171
LmjF03.0800	DB00171		LmjF06.0860	DB00950		LmjF11.1100	DB00443		LmjF17.0235	DB00171		LmjF07.0650	DB01021		LmjF12.0280	DB00174
LmjF03.0800	DB00173		LmjF06.0860	DB00951		LmjF11.1100	DB00468		LmjF17.0237	DB00171		LmjF07.0650	DB01028		LmjF12.0280	DB00179
LmjF03.0800	DB00174		LmjF06.0860	DB00958		LmjF11.1100	DB00501		LmjF17.0250	DB00114		LmjF07.0650	DB01078		LmjF12.0280	DB00194
LmjF03.0800	DB00184		LmjF06.0860	DB00987		LmjF11.1100	DB00503		LmjF17.0250	DB00116		LmjF07.0650	DB01092		LmjF12.0280	DB00277
LmjF03.0800	DB00198		LmjF06.0860	DB00997		LmjF11.1100	DB00514		LmjF17.0250	DB00118		LmjF07.0650	DB01110		LmjF12.0280	DB00279
LmjF03.0800	DB00204		LmjF06.0860	DB01005		LmjF11.1100	DB00518		LmjF17.0250	DB00119		LmjF07.0650	DB01118		LmjF12.0280	DB00295
LmjF03.0800	DB00206		LmjF06.0860	DB01015		LmjF11.1100	DB00523		LmjF17.0250	DB00133		LmjF07.0650	DB01119		LmjF12.0280	DB00328
LmjF03.0800	DB00238		LmjF06.0860	DB01030		LmjF11.1100	DB00531		LmjF17.0250	DB00134		LmjF07.0650	DB01129		LmjF12.0280	DB00396
LmjF03.0800	DB00291		LmjF06.0860	DB01033		LmjF11.1100	DB00544		LmjF17.0250	DB00151		LmjF07.0650	DB01158		LmjF12.0280	DB00424
LmjF03.0800	DB00334		LmjF06.0860	DB01045		LmjF11.1100	DB00553		LmjF17.0250	DB00165		LmjF07.0650	DB01159		LmjF12.0280	DB00428
LmjF03.0800	DB00379		LmjF06.0860	DB01053		LmjF11.1100	DB00564		LmjF17.0270	DB00157		LmjF07.0650	DB01169		LmjF12.0280	DB00435
LmjF03.0800	DB00388		LmjF06.0860	DB01082		LmjF11.1100	DB00572		LmjF17.0270	DB00171		LmjF07.0650	DB01189		LmjF12.0280	DB00443
LmjF03.0800	DB00411		LmjF06.0860	DB01087		LmjF11.1100	DB00582		LmjF17.0270	DB01592		LmjF07.0650	DB01197		LmjF12.0280	DB00458
LmjF03.0800	DB00424		LmjF06.0860	DB01093		LmjF11.1100	DB00586		LmjF17.0360	DB00171		LmjF07.0650	DB01236		LmjF12.0280	DB00477
LmjF03.0800	DB00428		LmjF06.0860	DB01099		LmjF11.1100	DB00605		LmjF17.0360	DB00441		LmjF07.0650	DB01244		LmjF12.0280	DB00482
LmjF03.0800	DB00443		LmjF06.0860	DB01101		LmjF11.1100	DB00624		LmjF17.0360	DB00928		LmjF07.0650	DB01356		LmjF12.0280	DB00499
LmjF03.0800	DB00466		LmjF06.0860	DB01117		LmjF11.1100	DB00636		LmjF17.0360	DB00987		LmjF07.0650	DB01370		LmjF12.0280	DB00523
LmjF03.0800	DB00470		LmjF06.0860	DB01123		LmjF11.1100	DB00639		LmjF17.0360	DB01101		LmjF07.0650	DB01396		LmjF12.0280	DB00548
LmjF03.0800	DB00523		LmjF06.0860	DB01131		LmjF11.1100	DB00641		LmjF17.0360	DB01593		LmjF07.0650	DB01430		LmjF12.0280	DB00550
LmjF03.0800	DB00552		LmjF06.0860	DB01153		LmjF11.1100	DB00646		LmjF17.0725	DB00131		LmjF07.0650	DB01593		LmjF12.0280	DB00554
LmjF03.0800	DB00572		LmjF06.0860	DB01157		LmjF11.1100	DB00655		LmjF17.0725	DB00142		LmjF07.0730	DB00118		LmjF12.0280	DB00572
LmjF03.0800	DB00577		LmjF06.0860	DB01172		LmjF11.1100	DB00661		LmjF17.0725	DB00157		LmjF07.0730	DB00131		LmjF12.0280	DB00575
LmjF03.0800	DB00597		LmjF06.0860	DB01218		LmjF11.1100	DB00675		LmjF17.0725	DB00352		LmjF07.0730	DB00583		LmjF12.0280	DB00591
LmjF03.0800	DB00608		LmjF06.0860	DB01229		LmjF11.1100	DB00682		LmjF17.0725	DB00688		LmjF07.0730	DB01034		LmjF12.0280	DB00594
LmjF03.0800	DB00627		LmjF06.0860	DB01234		LmjF11.1100	DB00683		LmjF17.0725	DB00811		LmjF07.0730	DB01132		LmjF12.0280	DB00605
LmjF03.0800	DB00649		LmjF06.0860	DB01248		LmjF11.1100	DB00727		LmjF17.0725	DB00993		LmjF07.0760	DB00157		LmjF12.0280	DB00624
LmjF03.0800	DB00668		LmjF06.0860	DB01265		LmjF11.1100	DB00730		LmjF17.0725	DB01024		LmjF07.0760	DB00171		LmjF12.0280	DB00629
LmjF03.0800	DB00672		LmjF06.0860	DB01299		LmjF11.1100	DB00736		LmjF17.0725	DB01033		LmjF07.0760	DB00627		LmjF12.0280	DB00640
LmjF03.0800	DB00678		LmjF06.0860	DB01581		LmjF11.1100	DB00753		LmjF17.1390	DB00131		LmjF07.0760	DB00746		LmjF12.0280	DB00675
LmjF03.0800	DB00692		LmjF06.0860	DB01598		LmjF11.1100	DB00755		LmjF17.1390	DB00171		LmjF07.0760	DB00974		LmjF12.0280	DB00755
LmjF03.0800	DB00695		LmjF06.0860	DB01603		LmjF11.1100	DB00758		LmjF17.1390	DB00368		LmjF07.0760	DB01124		LmjF12.0280	DB00770
LmjF03.0800	DB00709		LmjF06.0880	DB00118		LmjF11.1100	DB00773		LmjF17.1390	DB00411		LmjF07.0805	DB00141		LmjF12.0280	DB00783
LmjF03.0800	DB00734		LmjF06.0880	DB00121		LmjF11.1100	DB00783		LmjF17.1390	DB00424		LmjF07.0805	DB00171		LmjF12.0280	DB00907
LmjF03.0800	DB00746		LmjF06.0880	DB00131		LmjF11.1100	DB00802		LmjF17.1390	DB00564		LmjF07.1090	DB00131		LmjF12.0280	DB00917
LmjF03.0800	DB00755		LmjF06.0880	DB00139		LmjF11.1100	DB00812		LmjF17.1390	DB00572		LmjF07.1090	DB00132		LmjF12.0280	DB00982
LmjF03.0800	DB00783		LmjF06.0880	DB00140		LmjF11.1100	DB00813		LmjF17.1390	DB01356		LmjF07.1090	DB00154		LmjF12.0280	DB01005
LmjF03.0800	DB00805		LmjF06.0880	DB00157		LmjF11.1100	DB00818		LmjF17.1460	DB00746		LmjF07.1090	DB00159		LmjF12.0280	DB01064
LmjF03.0800	DB00825		LmjF06.0880	DB00167		LmjF11.1100	DB00829		LmjF17.1460	DB01592		LmjF07.1090	DB00171		LmjF12.0280	DB01075
LmjF03.0800	DB00831		LmjF06.0880	DB00171		LmjF11.1100	DB00850		LmjF17.1460	DB01593		LmjF07.1090	DB00977		LmjF12.0280	DB01082
LmjF03.0800	DB00898		LmjF06.0880	DB00243		LmjF11.1100	DB00865		LmjF18.0020	DB00171		LmjF08.0060	DB00157		LmjF12.0280	DB01234
LmjF03.0800	DB00907		LmjF06.0880	DB00313		LmjF11.1100	DB00908		LmjF18.0090	DB00148		LmjF08.0060	DB00171		LmjF12.0280	DB01262
LmjF03.0800	DB00925		LmjF06.0880	DB00583		LmjF11.1100	DB00916		LmjF18.0090	DB00284		LmjF08.0060	DB00627		LmjF12.0280	DB01265
LmjF03.0800	DB00928		LmjF06.0880	DB00636		LmjF11.1100	DB00951		LmjF18.0090	DB00419		LmjF08.0510	DB00007		LmjF12.0280	DB01356
LmjF03.0800	DB00936		LmjF06.0880	DB01393		LmjF11.1100	DB00976		LmjF18.0090	DB00491		LmjF08.0510	DB00130		LmjF12.0280	DB01392
LmjF03.0800	DB00974		LmjF06.0950	DB00130		LmjF11.1100	DB00977		LmjF18.0090	DB04878		LmjF08.0510	DB00131		LmjF12.0280	DB01420
LmjF03.0800	DB00982		LmjF06.0950	DB00131		LmjF11.1100	DB00982		LmjF18.0510	DB00119		LmjF08.0510	DB00142		LmjF12.0280	DB01592
LmjF03.0800	DB00988		LmjF06.0950	DB00141		LmjF11.1100	DB01006		LmjF18.0510	DB00139		LmjF08.0510	DB00171		LmjF12.0280	DB01593
LmjF03.0800	DB01005		LmjF06.0950	DB00142		LmjF11.1100	DB01007		LmjF18.0510	DB00157		LmjF08.0510	DB00173		LmjF12.0520	DB00171
LmjF03.0800	DB01048		LmjF06.0950	DB00145		LmjF11.1100	DB01011		LmjF18.0510	DB00171		LmjF08.0510	DB00194		LmjF12.0520	DB00194
LmjF03.0800	DB01056		LmjF06.0950	DB00171		LmjF11.1100	DB01026		LmjF18.0510	DB00435		LmjF08.0510	DB00199		LmjF12.0520	DB00640
LmjF03.0800	DB01064		LmjF06.0950	DB00316		LmjF11.1100	DB01033		LmjF18.0510	DB00746		LmjF08.0510	DB00207		LmjF12.0520	DB01092
LmjF03.0800	DB01072		LmjF06.0950	DB00352		LmjF11.1100	DB01045		LmjF18.0510	DB01593		LmjF08.0510	DB00229		LmjF12.0520	DB01103
LmjF03.0800	DB01083		LmjF06.0950	DB00440		LmjF11.1100	DB01058		LmjF18.0580	DB00157		LmjF08.0510	DB00267		LmjF12.0530	DB00119
LmjF03.0800	DB01087		LmjF06.0950	DB00993		LmjF11.1100	DB01065		LmjF18.0580	DB00171		LmjF08.0510	DB00274		LmjF12.0530	DB00123
LmjF03.0800	DB01092		LmjF06.0950	DB01033		LmjF11.1100	DB01076		LmjF18.0580	DB00583		LmjF08.0510	DB00319		LmjF12.0530	DB00131
LmjF03.0800	DB01097		LmjF06.0950	DB01095		LmjF11.1100	DB01086		LmjF18.0670	DB00119		LmjF08.0510	DB00415		LmjF12.0530	DB00142
LmjF03.0800	DB01124		LmjF06.0950	DB01296		LmjF11.1100	DB01095		LmjF18.0670	DB00131		LmjF08.0510	DB00452		LmjF12.0530	DB00143
LmjF03.0800	DB01170		LmjF06.0950	DB01593		LmjF11.1100	DB01096		LmjF18.0670	DB00157		LmjF08.0510	DB00467		LmjF12.0530	DB00148
LmjF03.0800	DB01197		LmjF06.1070	DB00157		LmjF11.1100	DB01104		LmjF18.0670	DB00171		LmjF08.0510	DB00535		LmjF12.0530	DB00161
LmjF03.0800	DB01229		LmjF06.1070	DB00171		LmjF11.1100	DB01110		LmjF18.0680	DB00119		LmjF08.0510	DB00536		LmjF12.0530	DB00171
LmjF03.0800	DB01234		LmjF06.1070	DB01076		LmjF11.1100	DB01115		LmjF18.0680	DB00131		LmjF08.0510	DB00537		LmjF12.0530	DB00328
LmjF03.0800	DB01252		LmjF06.1070	DB01098		LmjF11.1100	DB01124		LmjF18.0680	DB00157		LmjF08.0510	DB00640		LmjF12.0530	DB00411
LmjF03.0800	DB01262		LmjF06.1070	DB01265		LmjF11.1100	DB01127		LmjF18.0680	DB00171		LmjF08.0510	DB00684		LmjF12.0530	DB00599
LmjF03.0800	DB01275		LmjF06.1070	DB01593		LmjF11.1100	DB01128		LmjF18.0990	DB00157		LmjF08.0510	DB00713		LmjF12.0530	DB00624
LmjF03.0800	DB01299		LmjF06.1270	DB00145		LmjF11.1100	DB01132		LmjF18.1040	DB00142		LmjF08.0510	DB00759		LmjF12.0530	DB00742
LmjF03.0800	DB01356		LmjF06.1270	DB00194		LmjF11.1100	DB01153		LmjF18.1040	DB00151		LmjF08.0510	DB00766		LmjF12.0530	DB00779
LmjF03.0800	DB01394		LmjF06.1270	DB00477		LmjF11.1100	DB01156		LmjF18.1040	DB00171		LmjF08.0510	DB00778		LmjF12.0530	DB00818
LmjF03.0800	DB01421		LmjF06.1270	DB00640		LmjF11.1100	DB01162		LmjF18.1210	DB00123		LmjF08.0510	DB00833		LmjF12.0530	DB00878
LmjF03.0800	DB01593		LmjF06.1270	DB00855		LmjF11.1100	DB01167		LmjF18.1210	DB00128		LmjF08.0510	DB00976		LmjF12.0530	DB01087
LmjF03.0800	DB01598		LmjF06.1270	DB01188		LmjF11.1100	DB01173		LmjF18.1210	DB00130		LmjF08.0510	DB00978		LmjF12.0530	DB01143
LmjF03.0910	DB00114		LmjF06.1270	DB01595		LmjF11.1100	DB01174		LmjF18.1210	DB00131		LmjF08.0510	DB01000		LmjF12.0530	DB01159
LmjF03.0910	DB00119		LmjF06.1280	DB00118		LmjF11.1100	DB01181		LmjF18.1210	DB00142		LmjF08.0510	DB01044		LmjF12.0530	DB01179
LmjF03.0910	DB00122		LmjF06.1280	DB00134		LmjF11.1100	DB01200		LmjF18.1210	DB00156		LmjF08.0510	DB01053		LmjF12.0530	DB01592
LmjF03.0910	DB00126		LmjF06.1280	DB00171		LmjF11.1100	DB01211		LmjF18.1210	DB00167		LmjF08.0510	DB01060		LmjF12.0630	DB00114
LmjF03.0910	DB00129		LmjF06.1280	DB00855		LmjF11.1100	DB01223		LmjF18.1210	DB00171		LmjF08.0510	DB01112		LmjF12.0630	DB00118
LmjF03.0910	DB00131		LmjF06.1280	DB01592		LmjF11.1100	DB01229		LmjF18.1210	DB00172		LmjF08.0510	DB01137		LmjF12.0630	DB00119
LmjF03.0910	DB00132		LmjF07.0060	DB00115		LmjF11.1100	DB01234		LmjF18.1210	DB01593		LmjF08.0510	DB01150		LmjF12.0630	DB00120
LmjF03.0910	DB00135		LmjF07.0060	DB00126		LmjF11.1100	DB01240		LmjF18.1220	DB00123		LmjF08.0510	DB01165		LmjF12.0630	DB00122
LmjF03.0910	DB00139		LmjF07.0060	DB00131		LmjF11.1100	DB01263		LmjF18.1220	DB00128		LmjF08.0510	DB01190		LmjF12.0630	DB00126
LmjF03.0910	DB00142		LmjF07.0060	DB00139		LmjF11.1100	DB01361		LmjF18.1220	DB00130		LmjF08.0510	DB01208		LmjF12.0630	DB00128
LmjF03.0910	DB00143		LmjF07.0060	DB00157		LmjF11.1100	DB01586		LmjF18.1220	DB00131		LmjF08.0510	DB01211		LmjF12.0630	DB00129
LmjF03.0910	DB00166		LmjF07.0060	DB00199		LmjF11.1100	DB01592		LmjF18.1220	DB00142		LmjF08.0510	DB01212		LmjF12.0630	DB00130
LmjF03.0910	DB00170		LmjF07.0060	DB01117		LmjF11.1100	DB04573		LmjF18.1220	DB00156		LmjF08.0510	DB01329		LmjF12.0630	DB00135
LmjF03.0910	DB00171		LmjF07.0060	DB01131		LmjF11.1100	DB04794		LmjF18.1220	DB00167		LmjF08.0510	DB01413		LmjF12.0630	DB00142
LmjF03.0910	DB00173		LmjF07.0060	DB01592		LmjF11.1100	DB04840		LmjF18.1220	DB00171		LmjF08.0510	DB01415		LmjF12.0630	DB00143
LmjF03.0910	DB00175		LmjF07.0090	DB00080		LmjF11.1100	DB04930		LmjF18.1220	DB00172		LmjF08.0510	DB01416		LmjF12.0630	DB00147
LmjF03.0910	DB00179		LmjF07.0090	DB00115		LmjF11.1100	DB06267		LmjF18.1220	DB01593		LmjF08.0510	DB01598		LmjF12.0630	DB00151
LmjF03.0910	DB00182		LmjF07.0090	DB00116		LmjF12.0220	DB00119		LmjF18.1330	DB00119		LmjF08.0510	DB01603		LmjF12.0630	DB00157
LmjF03.0910	DB00194		LmjF07.0090	DB00118		LmjF12.0220	DB00143		LmjF18.1330	DB00122		LmjF08.1130	DB00007		LmjF12.0630	DB00158
LmjF03.0910	DB00199		LmjF07.0090	DB00119		LmjF12.0220	DB00157		LmjF18.1330	DB00171		LmjF08.1130	DB00130		LmjF12.0630	DB00160
LmjF03.0910	DB00229		LmjF07.0090	DB00122		LmjF12.0220	DB01592		LmjF18.1380	DB00119		LmjF08.1130	DB00131		LmjF12.0630	DB00162
LmjF03.0910	DB00247		LmjF07.0090	DB00133		LmjF12.0220	DB01593		LmjF18.1380	DB00142		LmjF08.1130	DB00142		LmjF12.0630	DB00163
LmjF03.0910	DB00252		LmjF07.0090	DB00134		LmjF12.0250	DB00131		LmjF18.1380	DB00157		LmjF08.1130	DB00171		LmjF12.0630	DB00171
LmjF03.0910	DB00254		LmjF07.0090	DB00145		LmjF12.0250	DB00151		LmjF18.1380	DB00161		LmjF08.1130	DB00173		LmjF12.0630	DB00227
LmjF03.0910	DB00255		LmjF07.0090	DB00148		LmjF12.0250	DB00171		LmjF18.1380	DB00171		LmjF08.1130	DB00194		LmjF12.0630	DB00238
LmjF03.0910	DB00256		LmjF07.0090	DB00157		LmjF12.0250	DB01370		LmjF18.1480	DB00139		LmjF08.1130	DB00199		LmjF12.0630	DB00260
LmjF03.0910	DB00264		LmjF07.0090	DB00158		LmjF12.0250	DB01593		LmjF18.1480	DB00157		LmjF08.1130	DB00207		LmjF12.0630	DB00300
LmjF03.0910	DB00267		LmjF07.0090	DB00170		LmjF12.0280	DB00114		LmjF18.1480	DB00171		LmjF08.1130	DB00229		LmjF12.0630	DB00312
LmjF03.0910	DB00274		LmjF07.0090	DB00171		LmjF12.0280	DB00118		LmjF18.1480	DB00435		LmjF08.1130	DB00267		LmjF12.0630	DB00316
LmjF03.0910	DB00278		LmjF07.0090	DB00194		LmjF12.0280	DB00123		LmjF18.1480	DB00916		LmjF08.1130	DB00274		LmjF12.0630	DB00331
LmjF03.0910	DB00284		LmjF07.0090	DB00200		LmjF12.0280	DB00125		LmjF18.1480	DB01592		LmjF08.1130	DB00319		LmjF12.0630	DB00412
LmjF03.0910	DB00299		LmjF07.0090	DB00419		LmjF12.0280	DB00126		LmjF18.1510	DB00171		LmjF08.1130	DB00415		LmjF12.0630	DB00431
LmjF03.0910	DB00319		LmjF07.0090	DB00428		LmjF12.0280	DB00127		LmjF18.1510	DB00213		LmjF08.1130	DB00452		LmjF12.0630	DB00435
LmjF03.0910	DB00328		LmjF07.0090	DB00435		LmjF12.0280	DB00128		LmjF18.1510	DB00228		LmjF08.1130	DB00467		LmjF12.0630	DB00442
LmjF03.0910	DB00355		LmjF07.0090	DB00487		LmjF12.0280	DB00129		LmjF18.1510	DB00232		LmjF08.1130	DB00493		LmjF12.0630	DB00499
LmjF03.0910	DB00388		LmjF07.0090	DB00542		LmjF12.0280	DB00142		LmjF18.1510	DB00338		LmjF08.1130	DB00535		LmjF12.0630	DB00581
LmjF03.0910	DB00396		LmjF07.0090	DB00563		LmjF12.0280	DB00158		LmjF18.1510	DB00390		LmjF08.1130	DB00536		LmjF12.0630	DB00641
LmjF03.0910	DB00407		LmjF07.0090	DB00640		LmjF12.0280	DB00160		LmjF18.1510	DB00448		LmjF08.1130	DB00537		LmjF12.0630	DB00709
LmjF03.0910	DB00415		LmjF07.0090	DB00650		LmjF12.0280	DB00162		LmjF18.1510	DB00511		LmjF08.1130	DB00640		LmjF12.0630	DB00718
LmjF03.0910	DB00421		LmjF07.0090	DB00753		LmjF12.0280	DB00171		LmjF18.1510	DB00695		LmjF08.1130	DB00684		LmjF12.0630	DB00783
LmjF03.0910	DB00428		LmjF07.0090	DB00789		LmjF12.0280	DB00179		LmjF18.1510	DB00736		LmjF08.1130	DB00713		LmjF12.0630	DB00806
LmjF03.0910	DB00435		LmjF07.0090	DB01116		LmjF12.0280	DB00194		LmjF18.1510	DB00753		LmjF08.1130	DB00759		LmjF12.0630	DB00811
LmjF03.0910	DB00440		LmjF07.0090	DB01593		LmjF12.0280	DB00277		LmjF18.1510	DB00774		LmjF08.1130	DB00766		LmjF12.0630	DB00829
LmjF03.0910	DB00444		LmjF07.0090	DB01601		LmjF12.0280	DB00295		LmjF18.1510	DB00831		LmjF08.1130	DB00778		LmjF12.0630	DB00860
LmjF03.0910	DB00448		LmjF07.0090	DB01612		LmjF12.0280	DB00328		LmjF18.1510	DB00887		LmjF08.1130	DB00833		LmjF12.0630	DB00915
LmjF03.0910	DB00453		LmjF07.0090	DB06151		LmjF12.0280	DB00396		LmjF18.1510	DB00903		LmjF08.1130	DB00976		LmjF12.0630	DB00993
LmjF03.0910	DB00457		LmjF07.0170	DB00030		LmjF12.0280	DB00424		LmjF18.1510	DB01021		LmjF08.1130	DB00978		LmjF12.0630	DB01000
LmjF03.0910	DB00459		LmjF07.0170	DB00039		LmjF12.0280	DB00435		LmjF18.1510	DB01028		LmjF08.1130	DB01000		LmjF12.0630	DB01024
LmjF03.0910	DB00467		LmjF07.0170	DB00046		LmjF12.0280	DB00443		LmjF18.1510	DB01078		LmjF08.1130	DB01017		LmjF12.0630	DB01076
LmjF03.0910	DB00468		LmjF07.0170	DB00047		LmjF12.0280	DB00458		LmjF18.1510	DB01092		LmjF08.1130	DB01044		LmjF12.0630	DB01095
LmjF03.0910	DB00479		LmjF07.0170	DB00071		LmjF12.0280	DB00477		LmjF18.1510	DB01110		LmjF08.1130	DB01053		LmjF12.0630	DB01132
LmjF03.0910	DB00481		LmjF07.0170	DB00072		LmjF12.0280	DB00482		LmjF18.1510	DB01119		LmjF08.1130	DB01060		LmjF12.0630	DB01159
LmjF03.0910	DB00493		LmjF07.0170	DB00091		LmjF12.0280	DB00523		LmjF18.1510	DB01129		LmjF08.1130	DB01112		LmjF12.0630	DB01236
LmjF03.0910	DB00559		LmjF07.0170	DB00131		LmjF12.0280	DB00548		LmjF18.1510	DB01158		LmjF08.1130	DB01137		LmjF12.0630	DB01296
LmjF03.0910	DB00567		LmjF07.0170	DB00144		LmjF12.0280	DB00572		LmjF18.1510	DB01159		LmjF08.1130	DB01150		LmjF12.0630	DB01394
LmjF03.0910	DB00592		LmjF07.0170	DB00163		LmjF12.0280	DB00591		LmjF18.1510	DB01169		LmjF08.1130	DB01165		LmjF12.0630	DB01586
LmjF03.0910	DB00594		LmjF07.0170	DB00171		LmjF12.0280	DB00594		LmjF18.1510	DB01189		LmjF08.1130	DB01190		LmjF12.0630	DB01592
LmjF03.0910	DB00599		LmjF07.0170	DB00281		LmjF12.0280	DB00624		LmjF18.1510	DB01197		LmjF08.1130	DB01208		LmjF12.0630	DB06151
LmjF03.0910	DB00636		LmjF07.0170	DB00293		LmjF12.0280	DB00640		LmjF18.1510	DB01236		LmjF08.1130	DB01211		LmjF12.1270	DB00117
LmjF03.0910	DB00640		LmjF07.0170	DB00305		LmjF12.0280	DB00675		LmjF18.1510	DB01244		LmjF08.1130	DB01212		LmjF12.1270	DB00118
LmjF03.0910	DB00667		LmjF07.0170	DB00317		LmjF12.0280	DB00755		LmjF18.1510	DB01370		LmjF08.1130	DB01329		LmjF12.1270	DB00155
LmjF03.0910	DB00675		LmjF07.0170	DB00322		LmjF12.0280	DB00770		LmjF18.1510	DB01396		LmjF08.1130	DB01413		LmjF12.1270	DB01593
LmjF03.0910	DB00677		LmjF07.0170	DB00398		LmjF12.0280	DB00783		LmjF18.1510	DB01430		LmjF08.1130	DB01415		LmjF13.0420	DB00131
LmjF03.0910	DB00684		LmjF07.0170	DB00411		LmjF12.0280	DB00907		LmjF18.1510	DB01593		LmjF08.1130	DB01416		LmjF13.0420	DB00157
LmjF03.0910	DB00692		LmjF07.0170	DB00441		LmjF12.0280	DB00982		LmjF18.1520	DB00171		LmjF08.1130	DB01598		LmjF13.0420	DB00171
LmjF03.0910	DB00711		LmjF07.0170	DB00445		LmjF12.0280	DB01064		LmjF18.1520	DB00213		LmjF08.1130	DB01603		LmjF13.0420	DB00583
LmjF03.0910	DB00720		LmjF07.0170	DB00482		LmjF12.0280	DB01075		LmjF18.1520	DB00228		LmjF10.0010	DB00132		LmjF13.0500	DB00171
LmjF03.0910	DB00727		LmjF07.0170	DB00515		LmjF12.0280	DB01082		LmjF18.1520	DB00232		LmjF10.0010	DB00936		LmjF13.0980	DB00128
LmjF03.0910	DB00742		LmjF07.0170	DB00526		LmjF12.0280	DB01234		LmjF18.1520	DB00338		LmjF10.0030	DB00529		LmjF13.0980	DB00131
LmjF03.0910	DB00746		LmjF07.0170	DB00530		LmjF12.0280	DB01356		LmjF18.1520	DB00390		LmjF10.0060	DB00116		LmjF13.0980	DB00173
LmjF03.0910	DB00759		LmjF07.0170	DB00531		LmjF12.0280	DB01392		LmjF18.1520	DB00448		LmjF10.0060	DB00171		LmjF13.0980	DB00175
LmjF03.0910	DB00770		LmjF07.0170	DB00541		LmjF12.0280	DB01593		LmjF18.1520	DB00511		LmjF10.0060	DB01265		LmjF13.0980	DB00194
LmjF03.0910	DB00779		LmjF07.0170	DB00544		LmjF12.0520	DB00171		LmjF18.1520	DB00695		LmjF10.0170	DB00131		LmjF13.0980	DB00435
LmjF03.0910	DB00783		LmjF07.0170	DB00563		LmjF12.0530	DB00119		LmjF18.1520	DB00736		LmjF10.0170	DB00171		LmjF13.0980	DB00552
LmjF03.0910	DB00798		LmjF07.0170	DB00605		LmjF12.0530	DB00131		LmjF18.1520	DB00753		LmjF10.0170	DB00173		LmjF13.0980	DB00640
LmjF03.0910	DB00812		LmjF07.0170	DB00619		LmjF12.0530	DB00171		LmjF18.1520	DB00774		LmjF10.0170	DB00194		LmjF13.0980	DB00641
LmjF03.0910	DB00828		LmjF07.0170	DB00641		LmjF12.0530	DB00411		LmjF18.1520	DB00831		LmjF10.0170	DB00640		LmjF13.0980	DB01064
LmjF03.0910	DB00833		LmjF07.0170	DB00650		LmjF12.0530	DB00624		LmjF18.1520	DB00887		LmjF10.0170	DB00770		LmjF13.0980	DB01076
LmjF03.0910	DB00894		LmjF07.0170	DB00695		LmjF12.0530	DB00742		LmjF18.1520	DB00903		LmjF10.0170	DB00831		LmjF13.0980	DB01095
LmjF03.0910	DB00908		LmjF07.0170	DB00762		LmjF12.0630	DB00114		LmjF18.1520	DB01021		LmjF10.0170	DB00848		LmjF13.0980	DB01593
LmjF03.0910	DB00917		LmjF07.0170	DB00778		LmjF12.0630	DB00119		LmjF18.1520	DB01028		LmjF10.0170	DB00860		LmjF13.1100	DB00123
LmjF03.0910	DB00936		LmjF07.0170	DB00783		LmjF12.0630	DB00120		LmjF18.1520	DB01078		LmjF10.0170	DB00945		LmjF13.1100	DB00125
LmjF03.0910	DB00939		LmjF07.0170	DB00831		LmjF12.0630	DB00122		LmjF18.1520	DB01092		LmjF10.0170	DB01085		LmjF13.1100	DB00128
LmjF03.0910	DB00945		LmjF07.0170	DB00848		LmjF12.0630	DB00126		LmjF18.1520	DB01110		LmjF10.0170	DB01092		LmjF13.1100	DB00130
LmjF03.0910	DB00948		LmjF07.0170	DB00851		LmjF12.0630	DB00128		LmjF18.1520	DB01119		LmjF10.0170	DB04786		LmjF13.1100	DB00131
LmjF03.0910	DB00961		LmjF07.0170	DB00877		LmjF12.0630	DB00130		LmjF18.1520	DB01129		LmjF10.0290	DB00119		LmjF13.1100	DB00134
LmjF03.0910	DB00977		LmjF07.0170	DB00958		LmjF12.0630	DB00134		LmjF18.1520	DB01158		LmjF10.0290	DB00128		LmjF13.1100	DB00142
LmjF03.0910	DB00978		LmjF07.0170	DB00995		LmjF12.0630	DB00135		LmjF18.1520	DB01159		LmjF10.0290	DB00129		LmjF13.1100	DB00149
LmjF03.0910	DB01009		LmjF07.0170	DB00997		LmjF12.0630	DB00142		LmjF18.1520	DB01169		LmjF10.0290	DB00139		LmjF13.1100	DB00167
LmjF03.0910	DB01017		LmjF07.0170	DB01005		LmjF12.0630	DB00150		LmjF18.1520	DB01189		LmjF10.0290	DB00142		LmjF13.1100	DB00171
LmjF03.0910	DB01044		LmjF07.0170	DB01006		LmjF12.0630	DB00151		LmjF18.1520	DB01197		LmjF10.0290	DB00143		LmjF13.1100	DB00172
LmjF03.0910	DB01045		LmjF07.0170	DB01055		LmjF12.0630	DB00157		LmjF18.1520	DB01236		LmjF10.0290	DB00157		LmjF13.1190	DB00128
LmjF03.0910	DB01059		LmjF07.0170	DB01064		LmjF12.0630	DB00160		LmjF18.1520	DB01244		LmjF10.0290	DB00166		LmjF13.1620	DB00196
LmjF03.0910	DB01109		LmjF07.0170	DB01101		LmjF12.0630	DB00161		LmjF18.1520	DB01370		LmjF10.0290	DB00173		LmjF13.1620	DB00251
LmjF03.0910	DB01136		LmjF07.0170	DB01160		LmjF12.0630	DB00171		LmjF18.1520	DB01396		LmjF10.0290	DB00194		LmjF13.1620	DB00525
LmjF03.0910	DB01137		LmjF07.0170	DB01169		LmjF12.0630	DB00227		LmjF18.1520	DB01430		LmjF10.0290	DB00211		LmjF13.1620	DB00735
LmjF03.0910	DB01159		LmjF07.0170	DB01229		LmjF12.0630	DB00260		LmjF18.1520	DB01593		LmjF10.0290	DB00364		LmjF13.1620	DB00857
LmjF03.0910	DB01163		LmjF07.0170	DB01248		LmjF12.0630	DB00316		LmjF18.1660	DB00142		LmjF10.0290	DB00435		LmjF13.1620	DB01026
LmjF03.0910	DB01164		LmjF07.0170	DB01254		LmjF12.0630	DB00331		LmjF18.1660	DB00143		LmjF10.0290	DB00451		LmjF13.1620	DB01091
LmjF03.0910	DB01165		LmjF07.0170	DB01259		LmjF12.0630	DB00360		LmjF18.1660	DB00151		LmjF10.0290	DB00509		LmjF13.1620	DB01110
LmjF03.0910	DB01172		LmjF07.0170	DB01268		LmjF12.0630	DB00412		LmjF18.1660	DB00171		LmjF10.0290	DB00583		LmjF13.1620	DB01118
LmjF03.0910	DB01173		LmjF07.0170	DB01269		LmjF12.0630	DB00443		LmjF19.0710	DB00119		LmjF10.0290	DB00640		LmjF13.1620	DB01167
LmjF03.0910	DB01179		LmjF07.0170	DB01277		LmjF12.0630	DB00499		LmjF19.0710	DB00128		LmjF10.0290	DB01370		LmjF13.1680	DB00129
LmjF03.0910	DB01190		LmjF07.0170	DB01356		LmjF12.0630	DB00741		LmjF19.0710	DB00142		LmjF10.0290	DB01592		LmjF13.1680	DB00142
LmjF03.0910	DB01200		LmjF07.0170	DB01590		LmjF12.0630	DB00806		LmjF19.0710	DB00157		LmjF10.0420	DB00117		LmjF13.1680	DB00157
LmjF03.0910	DB01208		LmjF07.0170	DB01593		LmjF12.0630	DB00829		LmjF19.0710	DB00160		LmjF10.0420	DB00120		LmjF13.1680	DB00172
LmjF03.0910	DB01221		LmjF07.0200	DB00122		LmjF12.0630	DB00834		LmjF19.0710	DB00171		LmjF10.0420	DB00123		LmjF14.0350	DB00114
LmjF03.0910	DB01225		LmjF07.0200	DB00133		LmjF12.0630	DB00860		LmjF19.0710	DB00336		LmjF10.0420	DB00125		LmjF14.0350	DB00121
LmjF03.0910	DB01249		LmjF07.0260	DB00114		LmjF12.0630	DB00915		LmjF19.0710	DB00608		LmjF10.0420	DB00128		LmjF14.0350	DB00128
LmjF03.0910	DB01253		LmjF07.0260	DB00119		LmjF12.0630	DB00928		LmjF19.0985	DB00119		LmjF10.0420	DB00130		LmjF14.0350	DB00134
LmjF03.0910	DB01329		LmjF07.0260	DB00120		LmjF12.0630	DB00959		LmjF19.0985	DB00131		LmjF10.0420	DB00133		LmjF14.0350	DB00156
LmjF03.0910	DB01331		LmjF07.0260	DB00123		LmjF12.0630	DB00993		LmjF19.0985	DB00159		LmjF10.0420	DB00134		LmjF14.0350	DB00167
LmjF03.0910	DB01332		LmjF07.0260	DB00128		LmjF12.0630	DB01095		LmjF19.0985	DB00171		LmjF10.0420	DB00135		LmjF14.0350	DB00171
LmjF03.0910	DB01355		LmjF07.0260	DB00134		LmjF12.0630	DB01132		LmjF19.0985	DB00583		LmjF10.0420	DB00142		LmjF14.0460	DB00114
LmjF03.0910	DB01361		LmjF07.0260	DB00142		LmjF12.0630	DB01159		LmjF19.1005	DB00131		LmjF10.0420	DB00145		LmjF14.0460	DB00116
LmjF03.0910	DB01407		LmjF07.0260	DB00156		LmjF12.0630	DB01234		LmjF19.1005	DB00159		LmjF10.0420	DB00149		LmjF14.0460	DB00118
LmjF03.0910	DB01415		LmjF07.0260	DB00167		LmjF12.0630	DB01236		LmjF19.1005	DB00171		LmjF10.0420	DB00150		LmjF14.0460	DB00119
LmjF03.0910	DB01428		LmjF07.0260	DB00171		LmjF12.0630	DB01394		LmjF19.1040	DB00120		LmjF10.0420	DB00151		LmjF14.0460	DB00133
LmjF03.0910	DB01576		LmjF07.0260	DB00174		LmjF12.0630	DB01592		LmjF19.1350	DB00571		LmjF10.0420	DB00156		LmjF14.0460	DB00134
LmjF03.0910	DB01592		LmjF07.0260	DB01060		LmjF12.1270	DB00117		LmjF19.1560	DB00131		LmjF10.0420	DB00157		LmjF14.0460	DB00138
LmjF03.0910	DB01593		LmjF07.0260	DB01129		LmjF12.1270	DB00118		LmjF19.1560	DB00142		LmjF10.0420	DB00160		LmjF14.0460	DB00139
LmjF03.0910	DB01598		LmjF07.0260	DB01211		LmjF12.1270	DB00142		LmjF19.1560	DB00157		LmjF10.0420	DB00161		LmjF14.0460	DB00147
LmjF03.0910	DB01627		LmjF07.0270	DB00114		LmjF12.1270	DB00171		LmjF19.1560	DB00352		LmjF10.0420	DB00167		LmjF14.0460	DB00151
LmjF03.0910	DB04570		LmjF07.0270	DB00119		LmjF12.1270	DB01593		LmjF19.1560	DB00688		LmjF10.0420	DB00171		LmjF14.0460	DB00156
LmjF03.0910	DB04786		LmjF07.0270	DB00123		LmjF13.0420	DB00119		LmjF19.1560	DB00811		LmjF10.0420	DB00172		LmjF14.0460	DB00160
LmjF04.0010	DB00027		LmjF07.0270	DB00125		LmjF13.0420	DB00131		LmjF19.1560	DB00993		LmjF10.0420	DB00174		LmjF14.0460	DB00171
LmjF04.0010	DB00120		LmjF07.0270	DB00128		LmjF13.0420	DB00157		LmjF19.1560	DB01024		LmjF10.0420	DB01026		LmjF14.0460	DB00325
LmjF04.0010	DB00122		LmjF07.0270	DB00129		LmjF13.0420	DB00159		LmjF19.1560	DB01033		LmjF10.0420	DB01600		LmjF14.0460	DB00435
LmjF04.0010	DB00127		LmjF07.0270	DB00131		LmjF13.0420	DB00171		LmjF20.0100	DB00131		LmjF10.0510	DB00157		LmjF14.0460	DB00855
LmjF04.0010	DB00136		LmjF07.0270	DB00133		LmjF13.0420	DB00182		LmjF20.0100	DB00157		LmjF10.0510	DB00170		LmjF14.0460	DB00975
LmjF04.0010	DB00139		LmjF07.0270	DB00139		LmjF13.0420	DB00583		LmjF20.0100	DB00171		LmjF10.0510	DB00171		LmjF14.0460	DB01016
LmjF04.0010	DB00142		LmjF07.0270	DB00142		LmjF13.0420	DB01576		LmjF20.0110	DB00131		LmjF10.0510	DB00179		LmjF14.0460	DB01599
LmjF04.0010	DB00144		LmjF07.0270	DB00155		LmjF13.0500	DB00171		LmjF20.0110	DB00157		LmjF10.0510	DB00412		LmjF14.0460	DB06151
LmjF04.0010	DB00154		LmjF07.0270	DB00156		LmjF13.0780	DB00030		LmjF20.0110	DB00171		LmjF10.0510	DB00636		LmjF14.0510	DB00412
LmjF04.0010	DB00169		LmjF07.0270	DB00171		LmjF13.0780	DB00039		LmjF20.0430	DB00116		LmjF10.0510	DB00741		LmjF14.0510	DB00443
LmjF04.0010	DB00170		LmjF07.0270	DB01167		LmjF13.0780	DB00046		LmjF20.0430	DB00119		LmjF10.1300	DB00529		LmjF14.0510	DB01234
LmjF04.0010	DB00171		LmjF07.0270	DB01593		LmjF13.0780	DB00047		LmjF20.0430	DB00134		LmjF11.0100	DB00131		LmjF14.0910	DB00142
LmjF04.0010	DB00177		LmjF07.0630	DB00027		LmjF13.0780	DB00071		LmjF20.0430	DB00139		LmjF11.0100	DB00133		LmjF14.0910	DB00143
LmjF04.0010	DB00181		LmjF07.0630	DB00136		LmjF13.0780	DB00072		LmjF20.0430	DB00145		LmjF11.0100	DB00161		LmjF14.0910	DB00145
LmjF04.0010	DB00194		LmjF07.0630	DB00144		LmjF13.0780	DB00091		LmjF20.0430	DB00157		LmjF11.0100	DB00171		LmjF14.0910	DB00151
LmjF04.0010	DB00201		LmjF07.0630	DB00153		LmjF13.0780	DB00102		LmjF20.0560	DB00130		LmjF11.0100	DB00194		LmjF14.0910	DB00171
LmjF04.0010	DB00205		LmjF07.0630	DB00169		LmjF13.0780	DB00120		LmjF20.0560	DB00142		LmjF11.0100	DB00312		LmjF14.1160	DB00119
LmjF04.0010	DB00211		LmjF07.0630	DB00170		LmjF13.0780	DB00126		LmjF20.0560	DB00171		LmjF11.0100	DB00483		LmjF14.1160	DB00120
LmjF04.0010	DB00213		LmjF07.0630	DB00171		LmjF13.0780	DB00131		LmjF20.0560	DB00987		LmjF11.0100	DB00640		LmjF14.1160	DB00131
LmjF04.0010	DB00228		LmjF07.0630	DB00213		LmjF13.0780	DB00132		LmjF20.1120	DB00171		LmjF11.0100	DB01195		LmjF14.1160	DB00136
LmjF04.0010	DB00232		LmjF07.0630	DB00228		LmjF13.0780	DB00136		LmjF20.1120	DB00201		LmjF11.0210	DB00119		LmjF14.1160	DB00139
LmjF04.0010	DB00243		LmjF07.0630	DB00232		LmjF13.0780	DB00142		LmjF20.1120	DB00773		LmjF11.0210	DB00126		LmjF14.1160	DB00142
LmjF04.0010	DB00279		LmjF07.0630	DB00279		LmjF13.0780	DB00144		LmjF20.1120	DB00877		LmjF11.0210	DB00166		LmjF14.1160	DB00155
LmjF04.0010	DB00282		LmjF07.0630	DB00338		LmjF13.0780	DB00149		LmjF20.1120	DB01590		LmjF11.0210	DB00170		LmjF14.1160	DB00171
LmjF04.0010	DB00338		LmjF07.0630	DB00390		LmjF13.0780	DB00158		LmjF20.1120	DB06287		LmjF11.0210	DB00252		LmjF14.1160	DB00264
LmjF04.0010	DB00358		LmjF07.0630	DB00393		LmjF13.0780	DB00163		LmjF20.1550	DB00129		LmjF11.0210	DB00255		LmjF14.1160	DB00335
LmjF04.0010	DB00388		LmjF07.0630	DB00435		LmjF13.0780	DB00169		LmjF20.1560	DB00129		LmjF11.0210	DB00328		LmjF14.1160	DB00467
LmjF04.0010	DB00390		LmjF07.0630	DB00448		LmjF13.0780	DB00170		LmjF20.1570	DB00129		LmjF11.0210	DB00481		LmjF14.1160	DB00481
LmjF04.0010	DB00393		LmjF07.0630	DB00511		LmjF13.0780	DB00171		LmjF21.0240	DB00171		LmjF11.0210	DB00559		LmjF14.1160	DB00487
LmjF04.0010	DB00401		LmjF07.0630	DB00695		LmjF13.0780	DB00182		LmjF21.0240	DB00428		LmjF11.0210	DB00636		LmjF14.1160	DB00513
LmjF04.0010	DB00411		LmjF07.0630	DB00736		LmjF13.0780	DB00194		LmjF21.0240	DB00742		LmjF11.0210	DB00770		LmjF14.1160	DB00523
LmjF04.0010	DB00412		LmjF07.0630	DB00753		LmjF13.0780	DB00201		LmjF21.0240	DB01296		LmjF11.0210	DB00945		LmjF14.1160	DB00536
LmjF04.0010	DB00424		LmjF07.0630	DB00774		LmjF13.0780	DB00218		LmjF21.0250	DB00171		LmjF11.0210	DB01173		LmjF14.1160	DB00537
LmjF04.0010	DB00428		LmjF07.0630	DB00831		LmjF13.0780	DB00220		LmjF21.0250	DB00428		LmjF11.0210	DB01179		LmjF14.1160	DB00741
LmjF04.0010	DB00435		LmjF07.0630	DB00864		LmjF13.0780	DB00227		LmjF21.0250	DB00742		LmjF11.0210	DB01249		LmjF14.1160	DB00755
LmjF04.0010	DB00443		LmjF07.0630	DB00903		LmjF13.0780	DB00252		LmjF21.0250	DB01296		LmjF11.0210	DB01407		LmjF14.1160	DB00766
LmjF04.0010	DB00445		LmjF07.0630	DB00907		LmjF13.0780	DB00255		LmjF21.0550	DB00116		LmjF11.0210	DB01593		LmjF14.1160	DB00773
LmjF04.0010	DB00446		LmjF07.0630	DB00977		LmjF13.0780	DB00282		LmjF21.0550	DB00119		LmjF11.0250	DB00006		LmjF14.1160	DB00779
LmjF04.0010	DB00448		LmjF07.0630	DB01001		LmjF13.0780	DB00295		LmjF21.0550	DB00134		LmjF11.0250	DB00131		LmjF14.1160	DB00818
LmjF04.0010	DB00451		LmjF07.0630	DB01021		LmjF13.0780	DB00313		LmjF21.0550	DB00139		LmjF11.0250	DB00133		LmjF14.1160	DB00982
LmjF04.0010	DB00452		LmjF07.0630	DB01028		LmjF13.0780	DB00317		LmjF21.0550	DB00142		LmjF11.0250	DB00142		LmjF14.1160	DB00988
LmjF04.0010	DB00466		LmjF07.0630	DB01078		LmjF13.0780	DB00325		LmjF21.0550	DB00145		LmjF11.0250	DB00156		LmjF14.1160	DB01059
LmjF04.0010	DB00468		LmjF07.0630	DB01092		LmjF13.0780	DB00328		LmjF21.0550	DB00149		LmjF11.0250	DB00171		LmjF14.1160	DB01087
LmjF04.0010	DB00509		LmjF07.0630	DB01110		LmjF13.0780	DB00361		LmjF21.0550	DB00157		LmjF11.0250	DB00260		LmjF14.1160	DB01112
LmjF04.0010	DB00511		LmjF07.0630	DB01118		LmjF13.0780	DB00363		LmjF21.0550	DB00166		LmjF11.0250	DB00293		LmjF14.1160	DB01137
LmjF04.0010	DB00523		LmjF07.0630	DB01119		LmjF13.0780	DB00368		LmjF21.0550	DB00167		LmjF11.0250	DB00305		LmjF14.1160	DB01165
LmjF04.0010	DB00550		LmjF07.0630	DB01129		LmjF13.0780	DB00388		LmjF21.0550	DB00171		LmjF11.0250	DB00322		LmjF14.1160	DB01172
LmjF04.0010	DB00571		LmjF07.0630	DB01158		LmjF13.0780	DB00396		LmjF21.0550	DB00583		LmjF11.0250	DB00331		LmjF14.1160	DB01356
LmjF04.0010	DB00572		LmjF07.0630	DB01159		LmjF13.0780	DB00398		LmjF21.0740	DB00171		LmjF11.0250	DB00398		LmjF14.1160	DB01593
LmjF04.0010	DB00575		LmjF07.0630	DB01169		LmjF13.0780	DB00411		LmjF21.0810	DB00123		LmjF11.0250	DB00441		LmjF14.1200	DB00122
LmjF04.0010	DB00583		LmjF07.0630	DB01189		LmjF13.0780	DB00412		LmjF21.0810	DB00125		LmjF11.0250	DB00445		LmjF14.1200	DB00133
LmjF04.0010	DB00594		LmjF07.0630	DB01197		LmjF13.0780	DB00422		LmjF21.0810	DB00128		LmjF11.0250	DB00482		LmjF14.1200	DB00144
LmjF04.0010	DB00602		LmjF07.0630	DB01236		LmjF13.0780	DB00435		LmjF21.0810	DB00130		LmjF11.0250	DB00515		LmjF14.1320	DB00114
LmjF04.0010	DB00608		LmjF07.0630	DB01244		LmjF13.0780	DB00443		LmjF21.0810	DB00131		LmjF11.0250	DB00526		LmjF14.1320	DB00116
LmjF04.0010	DB00620		LmjF07.0630	DB01356		LmjF13.0780	DB00445		LmjF21.0810	DB00134		LmjF11.0250	DB00531		LmjF14.1320	DB00119
LmjF04.0010	DB00623		LmjF07.0630	DB01370		LmjF13.0780	DB00457		LmjF21.0810	DB00142		LmjF11.0250	DB00541		LmjF14.1320	DB00133
LmjF04.0010	DB00640		LmjF07.0630	DB01396		LmjF13.0780	DB00472		LmjF21.0810	DB00161		LmjF11.0250	DB00544		LmjF14.1320	DB00134
LmjF04.0010	DB00653		LmjF07.0630	DB01430		LmjF13.0780	DB00481		LmjF21.0810	DB00167		LmjF11.0250	DB00563		LmjF14.1320	DB00139
LmjF04.0010	DB00661		LmjF07.0630	DB01593		LmjF13.0780	DB00482		LmjF21.0810	DB00171		LmjF11.0250	DB00650		LmjF14.1320	DB00140
LmjF04.0010	DB00667		LmjF07.0650	DB00027		LmjF13.0780	DB00503		LmjF21.0810	DB00194		LmjF11.0250	DB00695		LmjF14.1320	DB00142
LmjF04.0010	DB00668		LmjF07.0650	DB00136		LmjF13.0780	DB00515		LmjF21.0810	DB00410		LmjF11.0250	DB00742		LmjF14.1320	DB00145
LmjF04.0010	DB00670		LmjF07.0650	DB00144		LmjF13.0780	DB00523		LmjF21.0810	DB00640		LmjF11.0250	DB00758		LmjF14.1320	DB00147
LmjF04.0010	DB00678		LmjF07.0650	DB00153		LmjF13.0780	DB00530		LmjF21.0810	DB01593		LmjF11.0250	DB00762		LmjF14.1320	DB00156
LmjF04.0010	DB00687		LmjF07.0650	DB00169		LmjF13.0780	DB00605		LmjF21.0845	DB00128		LmjF11.0250	DB00848		LmjF14.1320	DB00157
LmjF04.0010	DB00694		LmjF07.0650	DB00170		LmjF13.0780	DB00619		LmjF21.0845	DB00131		LmjF11.0250	DB00851		LmjF14.1320	DB00158
LmjF04.0010	DB00695		LmjF07.0650	DB00171		LmjF13.0780	DB00624		LmjF21.0845	DB00171		LmjF11.0250	DB00877		LmjF14.1320	DB00160
LmjF04.0010	DB00697		LmjF07.0650	DB00213		LmjF13.0780	DB00640		LmjF21.0845	DB00173		LmjF11.0250	DB00928		LmjF14.1320	DB00171
LmjF04.0010	DB00700		LmjF07.0650	DB00228		LmjF13.0780	DB00641		LmjF21.0845	DB00352		LmjF11.0250	DB00958		LmjF14.1320	DB00173
LmjF04.0010	DB00727		LmjF07.0650	DB00232		LmjF13.0780	DB00668		LmjF21.0845	DB00437		LmjF11.0250	DB00997		LmjF14.1320	DB00563
LmjF04.0010	DB00736		LmjF07.0650	DB00279		LmjF13.0780	DB00675		LmjF21.0845	DB00993		LmjF11.0250	DB01005		LmjF14.1320	DB00650
LmjF04.0010	DB00746		LmjF07.0650	DB00338		LmjF13.0780	DB00678		LmjF21.0845	DB01033		LmjF11.0250	DB01101		LmjF14.1320	DB01004
LmjF04.0010	DB00751		LmjF07.0650	DB00390		LmjF13.0780	DB00695		LmjF21.0850	DB00128		LmjF11.0250	DB01160		LmjF14.1320	DB01055
LmjF04.0010	DB00753		LmjF07.0650	DB00393		LmjF13.0780	DB00742		LmjF21.0850	DB00131		LmjF11.0250	DB01229		LmjF14.1320	DB01157
LmjF04.0010	DB00755		LmjF07.0650	DB00435		LmjF13.0780	DB00746		LmjF21.0850	DB00171		LmjF11.0250	DB01240		LmjF14.1320	DB01260
LmjF04.0010	DB00765		LmjF07.0650	DB00448		LmjF13.0780	DB00753		LmjF21.0850	DB00173		LmjF11.0250	DB01248		LmjF14.1320	DB01592
LmjF04.0010	DB00774		LmjF07.0650	DB00511		LmjF13.0780	DB00755		LmjF21.0850	DB00352		LmjF11.0250	DB01268		LmjF14.1340	DB00131
LmjF04.0010	DB00790		LmjF07.0650	DB00695		LmjF13.0780	DB00773		LmjF21.0850	DB00437		LmjF11.0250	DB01590		LmjF14.1340	DB00171
LmjF04.0010	DB00796		LmjF07.0650	DB00736		LmjF13.0780	DB00778		LmjF21.0850	DB00993		LmjF11.0250	DB06287		LmjF14.1360	DB00122
LmjF04.0010	DB00831		LmjF07.0650	DB00753		LmjF13.0780	DB00783		LmjF21.0850	DB01033		LmjF11.0590	DB00116		LmjF14.1360	DB00157
LmjF04.0010	DB00857		LmjF07.0650	DB00774		LmjF13.0780	DB00834		LmjF21.0895	DB00123		LmjF11.0590	DB00119		LmjF14.1360	DB00313
LmjF04.0010	DB00864		LmjF07.0650	DB00831		LmjF13.0780	DB00864		LmjF21.0895	DB00128		LmjF11.0590	DB00121		LmjF14.1370	DB00131
LmjF04.0010	DB00877		LmjF07.0650	DB00864		LmjF13.0780	DB00877		LmjF21.0895	DB00130		LmjF11.0590	DB00130		LmjF14.1370	DB00135
LmjF04.0010	DB00887		LmjF07.0650	DB00903		LmjF13.0780	DB00907		LmjF21.0895	DB00131		LmjF11.0590	DB00139		LmjF14.1370	DB00171
LmjF04.0010	DB00890		LmjF07.0650	DB00907		LmjF13.0780	DB00917		LmjF21.0895	DB00142		LmjF11.0590	DB00142		LmjF15.0230	DB00118
LmjF04.0010	DB00903		LmjF07.0650	DB00977		LmjF13.0780	DB00936		LmjF21.0895	DB00171		LmjF11.0590	DB00145		LmjF15.0230	DB00123
LmjF04.0010	DB00906		LmjF07.0650	DB01001		LmjF13.0780	DB00945		LmjF21.0895	DB00174		LmjF11.0590	DB00157		LmjF15.0230	DB00125
LmjF04.0010	DB00907		LmjF07.0650	DB01021		LmjF13.0780	DB00947		LmjF21.1210	DB00171		LmjF11.0590	DB00161		LmjF15.0230	DB00128
LmjF04.0010	DB00908		LmjF07.0650	DB01028		LmjF13.0780	DB00977		LmjF21.1210	DB00544		LmjF11.0590	DB00171		LmjF15.0230	DB00130
LmjF04.0010	DB00977		LmjF07.0650	DB01078		LmjF13.0780	DB00980		LmjF21.1210	DB01265		LmjF11.0590	DB00313		LmjF15.0230	DB00131
LmjF04.0010	DB00982		LmjF07.0650	DB01092		LmjF13.0780	DB00982		LmjF21.1210	DB01593		LmjF11.0590	DB00583		LmjF15.0230	DB00134
LmjF04.0010	DB00983		LmjF07.0650	DB01110		LmjF13.0780	DB00988		LmjF21.1250	DB00131		LmjF11.0590	DB00615		LmjF15.0230	DB00142
LmjF04.0010	DB00988		LmjF07.0650	DB01118		LmjF13.0780	DB00995		LmjF21.1250	DB00142		LmjF11.0590	DB01034		LmjF15.0230	DB00149
LmjF04.0010	DB00997		LmjF07.0650	DB01119		LmjF13.0780	DB00997		LmjF21.1250	DB00171		LmjF11.1000	DB00119		LmjF15.0230	DB00167
LmjF04.0010	DB01001		LmjF07.0650	DB01129		LmjF13.0780	DB01006		LmjF21.1250	DB00173		LmjF11.1000	DB00128		LmjF15.0230	DB00171
LmjF04.0010	DB01005		LmjF07.0650	DB01158		LmjF13.0780	DB01017		LmjF21.1250	DB00441		LmjF11.1000	DB00131		LmjF15.0230	DB00172
LmjF04.0010	DB01019		LmjF07.0650	DB01159		LmjF13.0780	DB01064		LmjF21.1250	DB01593		LmjF11.1000	DB00139		LmjF15.0390	DB00128
LmjF04.0010	DB01021		LmjF07.0650	DB01169		LmjF13.0780	DB01092		LmjF21.1430	DB00119		LmjF11.1000	DB00157		LmjF15.0390	DB00130
LmjF04.0010	DB01028		LmjF07.0650	DB01189		LmjF13.0780	DB01093		LmjF21.1430	DB00142		LmjF11.1000	DB00171		LmjF15.0390	DB00174
LmjF04.0010	DB01029		LmjF07.0650	DB01197		LmjF13.0780	DB01133		LmjF21.1430	DB00149		LmjF11.1000	DB00742		LmjF15.0390	DB01593
LmjF04.0010	DB01035		LmjF07.0650	DB01236		LmjF13.0780	DB01167		LmjF21.1430	DB00157		LmjF11.1000	DB00828		LmjF15.0990	DB00139
LmjF04.0010	DB01043		LmjF07.0650	DB01244		LmjF13.0780	DB01169		LmjF21.1430	DB00161		LmjF11.1100	DB00143		LmjF15.0990	DB00171
LmjF04.0010	DB01064		LmjF07.0650	DB01356		LmjF13.0780	DB01179		LmjF21.1430	DB00167		LmjF11.1100	DB00150		LmjF15.0990	DB01592
LmjF04.0010	DB01068		LmjF07.0650	DB01370		LmjF13.0780	DB01183		LmjF21.1430	DB00171		LmjF11.1100	DB00157		LmjF15.1010	DB00139
LmjF04.0010	DB01074		LmjF07.0650	DB01396		LmjF13.0780	DB01221		LmjF21.1430	DB01394		LmjF11.1100	DB00162		LmjF15.1010	DB00142
LmjF04.0010	DB01078		LmjF07.0650	DB01430		LmjF13.0780	DB01229		LmjF21.1770	DB00171		LmjF11.1100	DB00163		LmjF15.1010	DB00157
LmjF04.0010	DB01092		LmjF07.0650	DB01593		LmjF13.0780	DB01234		LmjF22.0110	DB00128		LmjF11.1100	DB00168		LmjF15.1040	DB00120
LmjF04.0010	DB01110		LmjF07.0730	DB00118		LmjF13.0780	DB01248		LmjF22.0110	DB00130		LmjF11.1100	DB00170		LmjF15.1040	DB00143
LmjF04.0010	DB01115		LmjF07.0730	DB00131		LmjF13.0780	DB01254		LmjF22.0110	DB00131		LmjF11.1100	DB00184		LmjF15.1040	DB00157
LmjF04.0010	DB01116		LmjF07.0730	DB00583		LmjF13.0780	DB01259		LmjF22.0110	DB00142		LmjF11.1100	DB00196		LmjF15.1040	DB00170
LmjF04.0010	DB01118		LmjF07.0730	DB01034		LmjF13.0780	DB01268		LmjF22.0110	DB00171		LmjF11.1100	DB00199		LmjF15.1040	DB00173
LmjF04.0010	DB01119		LmjF07.0730	DB01132		LmjF13.0780	DB01277		LmjF22.0110	DB00259		LmjF11.1100	DB00201		LmjF15.1040	DB00330
LmjF04.0010	DB01129		LmjF07.0760	DB00157		LmjF13.0780	DB01356		LmjF22.0110	DB00993		LmjF11.1100	DB00227		LmjF15.1040	DB00380
LmjF04.0010	DB01158		LmjF07.0760	DB00160		LmjF13.0780	DB01367		LmjF22.0110	DB01033		LmjF11.1100	DB00251		LmjF15.1040	DB00445
LmjF04.0010	DB01159		LmjF07.0760	DB00171		LmjF13.0780	DB01576		LmjF22.0230	DB00117		LmjF11.1100	DB00254		LmjF15.1040	DB00847
LmjF04.0010	DB01164		LmjF07.0760	DB00627		LmjF13.0780	DB01592		LmjF22.0230	DB00123		LmjF11.1100	DB00257		LmjF15.1040	DB00951
LmjF04.0010	DB01169		LmjF07.0760	DB00746		LmjF13.0780	DB01593		LmjF22.0230	DB00125		LmjF11.1100	DB00277		LmjF15.1040	DB00987
LmjF04.0010	DB01184		LmjF07.0760	DB00974		LmjF13.0780	DB01609		LmjF22.0230	DB00130		LmjF11.1100	DB00316		LmjF15.1040	DB00997
LmjF04.0010	DB01189		LmjF07.0760	DB01124		LmjF13.0780	DB04894		LmjF22.0230	DB00134		LmjF11.1100	DB00338		LmjF15.1040	DB01045
LmjF04.0010	DB01197		LmjF07.0805	DB00130		LmjF13.0780	DB06151		LmjF22.0230	DB00142		LmjF11.1100	DB00356		LmjF15.1040	DB01143
LmjF04.0010	DB01219		LmjF07.0805	DB00141		LmjF13.0780	DB06196		LmjF22.0230	DB00145		LmjF11.1100	DB00443		LmjF15.1040	DB01172
LmjF04.0010	DB01234		LmjF07.0805	DB00142		LmjF13.0980	DB00131		LmjF22.0230	DB00149		LmjF11.1100	DB00445		LmjF15.1040	DB06151
LmjF04.0010	DB01235		LmjF07.0805	DB00171		LmjF13.0980	DB00171		LmjF22.0230	DB00160		LmjF11.1100	DB00468		LmjF15.1060	DB00120
LmjF04.0010	DB01236		LmjF07.0805	DB01603		LmjF13.0980	DB00173		LmjF22.0230	DB00172		LmjF11.1100	DB00501		LmjF15.1060	DB00143
LmjF04.0010	DB01244		LmjF07.1090	DB00131		LmjF13.0980	DB00194		LmjF22.0230	DB00174		LmjF11.1100	DB00515		LmjF15.1060	DB00157
LmjF04.0010	DB01265		LmjF07.1090	DB00132		LmjF13.0980	DB00242		LmjF22.1290	DB00171		LmjF11.1100	DB00523		LmjF15.1060	DB00170
LmjF04.0010	DB01274		LmjF07.1090	DB00154		LmjF13.0980	DB00435		LmjF22.1290	DB00441		LmjF11.1100	DB00531		LmjF15.1060	DB00173
LmjF04.0010	DB01299		LmjF07.1090	DB00159		LmjF13.0980	DB00552		LmjF22.1290	DB00445		LmjF11.1100	DB00544		LmjF15.1060	DB00330
LmjF04.0010	DB01355		LmjF07.1090	DB00171		LmjF13.0980	DB00640		LmjF22.1290	DB00997		LmjF11.1100	DB00553		LmjF15.1060	DB00380
LmjF04.0010	DB01356		LmjF07.1090	DB00977		LmjF13.0980	DB00975		LmjF22.1290	DB01005		LmjF11.1100	DB00563		LmjF15.1060	DB00445
LmjF04.0010	DB01370		LmjF08.0060	DB00131		LmjF13.0980	DB00993		LmjF22.1290	DB01592		LmjF11.1100	DB00564		LmjF15.1060	DB00847
LmjF04.0010	DB01396		LmjF08.0060	DB00133		LmjF13.0980	DB01033		LmjF22.1290	DB01593		LmjF11.1100	DB00582		LmjF15.1060	DB00951
LmjF04.0010	DB01400		LmjF08.0060	DB00141		LmjF13.0980	DB01593		LmjF22.1360	DB00282		LmjF11.1100	DB00605		LmjF15.1060	DB00987
LmjF04.0010	DB01430		LmjF08.0060	DB00152		LmjF13.1100	DB00118		LmjF22.1360	DB00399		LmjF11.1100	DB00624		LmjF15.1060	DB00997
LmjF04.0010	DB01592		LmjF08.0060	DB00157		LmjF13.1100	DB00123		LmjF22.1360	DB00630		LmjF11.1100	DB00636		LmjF15.1060	DB01045
LmjF04.0010	DB01593		LmjF08.0060	DB00160		LmjF13.1100	DB00125		LmjF22.1360	DB00710		LmjF11.1100	DB00639		LmjF15.1060	DB01143
LmjF04.0010	DB01612		LmjF08.0060	DB00171		LmjF13.1100	DB00128		LmjF22.1360	DB00884		LmjF11.1100	DB00646		LmjF15.1060	DB01172
LmjF04.0010	DB01764		LmjF08.0060	DB00627		LmjF13.1100	DB00130		LmjF22.1530	DB00171		LmjF11.1100	DB00650		LmjF15.1060	DB06151
LmjF04.0010	DB04841		LmjF08.0060	DB00746		LmjF13.1100	DB00131		LmjF22.1540	DB00131		LmjF11.1100	DB00661		LmjF15.1080	DB00120
LmjF04.0010	DB04844		LmjF08.0060	DB00974		LmjF13.1100	DB00134		LmjF22.1540	DB00160		LmjF11.1100	DB00681		LmjF15.1080	DB00143
LmjF04.0010	DB06151		LmjF08.0060	DB01124		LmjF13.1100	DB00142		LmjF22.1540	DB00171		LmjF11.1100	DB00682		LmjF15.1080	DB00157
LmjF04.0010	DB06196		LmjF08.0510	DB00007		LmjF13.1100	DB00149		LmjF23.0040	DB00157		LmjF11.1100	DB00683		LmjF15.1080	DB00170
LmjF04.0010	DB06287		LmjF08.0510	DB00130		LmjF13.1100	DB00151		LmjF23.0070	DB00123		LmjF11.1100	DB00730		LmjF15.1080	DB00173
LmjF04.0280	DB00128		LmjF08.0510	DB00131		LmjF13.1100	DB00161		LmjF23.0070	DB00125		LmjF11.1100	DB00736		LmjF15.1080	DB00330
LmjF04.0280	DB00131		LmjF08.0510	DB00142		LmjF13.1100	DB00167		LmjF23.0070	DB00129		LmjF11.1100	DB00755		LmjF15.1080	DB00380
LmjF04.0280	DB00148		LmjF08.0510	DB00171		LmjF13.1100	DB00171		LmjF23.0070	DB00142		LmjF11.1100	DB00783		LmjF15.1080	DB00445
LmjF04.0280	DB00171		LmjF08.0510	DB00173		LmjF13.1100	DB00172		LmjF23.0070	DB00155		LmjF11.1100	DB00857		LmjF15.1080	DB00847
LmjF04.0280	DB00173		LmjF08.0510	DB00194		LmjF13.1100	DB00194		LmjF23.0070	DB00157		LmjF11.1100	DB00864		LmjF15.1080	DB00951
LmjF04.0280	DB00175		LmjF08.0510	DB00199		LmjF13.1100	DB00410		LmjF23.0070	DB00161		LmjF11.1100	DB00865		LmjF15.1080	DB00987
LmjF04.0280	DB00194		LmjF08.0510	DB00207		LmjF13.1100	DB00640		LmjF23.0070	DB00167		LmjF11.1100	DB00908		LmjF15.1080	DB00997
LmjF04.0280	DB00201		LmjF08.0510	DB00229		LmjF13.1100	DB01593		LmjF23.0070	DB00172		LmjF11.1100	DB00916		LmjF15.1080	DB01045
LmjF04.0280	DB00254		LmjF08.0510	DB00267		LmjF13.1190	DB00128		LmjF23.0070	DB00536		LmjF11.1100	DB00951		LmjF15.1080	DB01143
LmjF04.0280	DB00435		LmjF08.0510	DB00274		LmjF13.1190	DB00131		LmjF23.0070	DB01593		LmjF11.1100	DB00977		LmjF15.1080	DB01172
LmjF04.0280	DB00452		LmjF08.0510	DB00319		LmjF13.1190	DB00171		LmjF23.0110	DB00171		LmjF11.1100	DB00982		LmjF15.1080	DB06151
LmjF04.0280	DB00493		LmjF08.0510	DB00415		LmjF13.1190	DB00173		LmjF23.0260	DB00125		LmjF11.1100	DB00997		LmjF15.1100	DB00120
LmjF04.0280	DB00502		LmjF08.0510	DB00452		LmjF13.1190	DB00993		LmjF23.0260	DB00128		LmjF11.1100	DB01006		LmjF15.1100	DB00143
LmjF04.0280	DB00552		LmjF08.0510	DB00467		LmjF13.1190	DB01033		LmjF23.0260	DB00129		LmjF11.1100	DB01007		LmjF15.1100	DB00157
LmjF04.0280	DB00583		LmjF08.0510	DB00493		LmjF13.1620	DB00118		LmjF23.0260	DB00131		LmjF11.1100	DB01011		LmjF15.1100	DB00170
LmjF04.0280	DB00640		LmjF08.0510	DB00535		LmjF13.1620	DB00735		LmjF23.0260	DB00142		LmjF11.1100	DB01026		LmjF15.1100	DB00173
LmjF04.0280	DB00641		LmjF08.0510	DB00536		LmjF13.1620	DB00857		LmjF23.0260	DB00155		LmjF11.1100	DB01033		LmjF15.1100	DB00330
LmjF04.0280	DB00993		LmjF08.0510	DB00537		LmjF13.1620	DB01091		LmjF23.0260	DB00171		LmjF11.1100	DB01045		LmjF15.1100	DB00380
LmjF04.0280	DB01033		LmjF08.0510	DB00640		LmjF13.1620	DB01118		LmjF23.0260	DB00435		LmjF11.1100	DB01065		LmjF15.1100	DB00445
LmjF04.0280	DB01064		LmjF08.0510	DB00684		LmjF13.1680	DB00129		LmjF23.0260	DB00536		LmjF11.1100	DB01095		LmjF15.1100	DB00847
LmjF04.0280	DB01076		LmjF08.0510	DB00713		LmjF13.1680	DB00142		LmjF23.0260	DB01593		LmjF11.1100	DB01099		LmjF15.1100	DB00951
LmjF04.0280	DB01095		LmjF08.0510	DB00759		LmjF13.1680	DB00157		LmjF23.0300	DB00131		LmjF11.1100	DB01110		LmjF15.1100	DB00987
LmjF04.0280	DB01593		LmjF08.0510	DB00766		LmjF13.1680	DB00172		LmjF23.0300	DB00135		LmjF11.1100	DB01115		LmjF15.1100	DB00997
LmjF04.0310	DB00129		LmjF08.0510	DB00778		LmjF14.0320	DB00117		LmjF23.0300	DB00150		LmjF11.1100	DB01127		LmjF15.1100	DB01045
LmjF04.0310	DB00141		LmjF08.0510	DB00833		LmjF14.0320	DB00120		LmjF23.0300	DB00171		LmjF11.1100	DB01153		LmjF15.1100	DB01143
LmjF04.0310	DB00171		LmjF08.0510	DB00976		LmjF14.0320	DB00123		LmjF23.0360	DB00119		LmjF11.1100	DB01156		LmjF15.1100	DB01172
LmjF04.0310	DB00199		LmjF08.0510	DB00978		LmjF14.0320	DB00125		LmjF23.0360	DB00122		LmjF11.1100	DB01167		LmjF15.1100	DB06151
LmjF04.0310	DB00206		LmjF08.0510	DB01000		LmjF14.0320	DB00128		LmjF23.0360	DB00156		LmjF11.1100	DB01173		LmjF15.1120	DB00120
LmjF04.0310	DB00428		LmjF08.0510	DB01044		LmjF14.0320	DB00129		LmjF23.0360	DB00157		LmjF11.1100	DB01174		LmjF15.1120	DB00143
LmjF04.0310	DB00472		LmjF08.0510	DB01053		LmjF14.0320	DB00130		LmjF23.0360	DB00266		LmjF11.1100	DB01223		LmjF15.1120	DB00157
LmjF04.0310	DB00544		LmjF08.0510	DB01060		LmjF14.0320	DB00133		LmjF23.0360	DB00742		LmjF11.1100	DB01234		LmjF15.1120	DB00170
LmjF04.0310	DB00638		LmjF08.0510	DB01112		LmjF14.0320	DB00134		LmjF23.0360	DB00898		LmjF11.1100	DB01263		LmjF15.1120	DB00173
LmjF04.0310	DB00653		LmjF08.0510	DB01137		LmjF14.0320	DB00135		LmjF23.0360	DB01093		LmjF11.1100	DB01361		LmjF15.1120	DB00330
LmjF04.0310	DB01164		LmjF08.0510	DB01150		LmjF14.0320	DB00138		LmjF23.0360	DB01213		LmjF11.1100	DB01586		LmjF15.1120	DB00380
LmjF04.0310	DB01172		LmjF08.0510	DB01165		LmjF14.0320	DB00142		LmjF23.0360	DB01593		LmjF11.1100	DB01592		LmjF15.1120	DB00445
LmjF04.0310	DB01356		LmjF08.0510	DB01190		LmjF14.0320	DB00145		LmjF23.0430	DB00157		LmjF11.1100	DB04573		LmjF15.1120	DB00847
LmjF04.0310	DB01592		LmjF08.0510	DB01208		LmjF14.0320	DB00149		LmjF23.0460	DB00143		LmjF11.1100	DB04794		LmjF15.1120	DB00951
LmjF04.0310	DB01593		LmjF08.0510	DB01211		LmjF14.0320	DB00150		LmjF23.0540	DB00119		LmjF11.1100	DB06151		LmjF15.1120	DB00987
LmjF04.0460	DB00116		LmjF08.0510	DB01212		LmjF14.0320	DB00151		LmjF23.0540	DB00131		LmjF12.0220	DB00119		LmjF15.1120	DB00997
LmjF04.0460	DB00125		LmjF08.0510	DB01329		LmjF14.0320	DB00160		LmjF23.0540	DB00157		LmjF12.0220	DB00143		LmjF15.1120	DB01045
LmjF04.0460	DB00128		LmjF08.0510	DB01413		LmjF14.0320	DB00161		LmjF23.0540	DB00171		LmjF12.0220	DB00157		LmjF15.1120	DB01143
LmjF04.0460	DB00129		LmjF08.0510	DB01415		LmjF14.0320	DB00167		LmjF23.0690	DB00157		LmjF12.0220	DB00201		LmjF15.1120	DB01172
LmjF04.0460	DB00131		LmjF08.0510	DB01416		LmjF14.0320	DB00174		LmjF23.0690	DB00583		LmjF12.0220	DB00756		LmjF15.1120	DB06151
LmjF04.0460	DB00139		LmjF08.0510	DB01598		LmjF14.0320	DB00668		LmjF23.0710	DB00119		LmjF12.0220	DB01246		LmjF15.1140	DB00120
LmjF04.0460	DB00142		LmjF08.0510	DB01603		LmjF14.0320	DB00783		LmjF23.0710	DB00131		LmjF12.0220	DB01592		LmjF15.1140	DB00143
LmjF04.0460	DB00148		LmjF08.1130	DB00007		LmjF14.0320	DB00795		LmjF23.0710	DB00157		LmjF12.0220	DB01593		LmjF15.1140	DB00157
LmjF04.0460	DB00155		LmjF08.1130	DB00130		LmjF14.0320	DB01042		LmjF23.0710	DB00171		LmjF12.0220	DB01614		LmjF15.1140	DB00170
LmjF04.0460	DB00157		LmjF08.1130	DB00131		LmjF14.0320	DB01235		LmjF23.0870	DB00638		LmjF12.0250	DB00131		LmjF15.1140	DB00173
LmjF04.0460	DB00171		LmjF08.1130	DB00142		LmjF14.0350	DB00114		LmjF23.0880	DB00638		LmjF12.0250	DB00151		LmjF15.1140	DB00330
LmjF04.0460	DB00173		LmjF08.1130	DB00171		LmjF14.0350	DB00118		LmjF23.1200	DB00118		LmjF12.0250	DB00171		LmjF15.1140	DB00380
LmjF04.0460	DB00194		LmjF08.1130	DB00173		LmjF14.0350	DB00156		LmjF23.1300	DB00157		LmjF12.0250	DB00182		LmjF15.1140	DB00445
LmjF04.0460	DB00515		LmjF08.1130	DB00194		LmjF14.0350	DB00171		LmjF23.1480	DB00114		LmjF12.0250	DB00515		LmjF15.1140	DB00847
LmjF04.0460	DB00640		LmjF08.1130	DB00199		LmjF14.0460	DB00114		LmjF23.1480	DB00172		LmjF12.0250	DB00678		LmjF15.1140	DB00951
LmjF04.0460	DB00993		LmjF08.1130	DB00207		LmjF14.0460	DB00116		LmjF23.1510	DB00171		LmjF12.0250	DB00682		LmjF15.1140	DB00987
LmjF04.0460	DB01033		LmjF08.1130	DB00229		LmjF14.0460	DB00118		LmjF23.1520	DB00119		LmjF12.0250	DB00714		LmjF15.1140	DB00997
LmjF04.0460	DB01603		LmjF08.1130	DB00267		LmjF14.0460	DB00119		LmjF23.1520	DB00139		LmjF12.0250	DB00988		LmjF15.1140	DB01045
LmjF04.0580	DB00104		LmjF08.1130	DB00274		LmjF14.0460	DB00133		LmjF24.0320	DB00139		LmjF12.0250	DB01273		LmjF15.1140	DB01143
LmjF04.0580	DB00114		LmjF08.1130	DB00319		LmjF14.0460	DB00134		LmjF24.0370	DB00114		LmjF12.0250	DB01370		LmjF15.1140	DB01172
LmjF04.0580	DB00118		LmjF08.1130	DB00415		LmjF14.0460	DB00138		LmjF24.0370	DB00119		LmjF12.0250	DB01576		LmjF15.1140	DB06151
LmjF04.0580	DB00121		LmjF08.1130	DB00452		LmjF14.0460	DB00139		LmjF24.0370	DB00120		LmjF12.0250	DB01593		LmjF15.1160	DB00120
LmjF04.0580	DB00123		LmjF08.1130	DB00467		LmjF14.0460	DB00147		LmjF24.0370	DB00128		LmjF12.0280	DB00114		LmjF15.1160	DB00143
LmjF04.0580	DB00125		LmjF08.1130	DB00493		LmjF14.0460	DB00151		LmjF24.0370	DB00134		LmjF12.0280	DB00118		LmjF15.1160	DB00157
LmjF04.0580	DB00127		LmjF08.1130	DB00535		LmjF14.0460	DB00156		LmjF24.0370	DB00135		LmjF12.0280	DB00119		LmjF15.1160	DB00170
LmjF04.0580	DB00129		LmjF08.1130	DB00536		LmjF14.0460	DB00160		LmjF24.0370	DB00142		LmjF12.0280	DB00123		LmjF15.1160	DB00173
LmjF04.0580	DB00133		LmjF08.1130	DB00537		LmjF14.0460	DB00171		LmjF24.0370	DB00150		LmjF12.0280	DB00125		LmjF15.1160	DB00330
LmjF04.0580	DB00134		LmjF08.1130	DB00640		LmjF14.0510	DB00396		LmjF24.0370	DB00151		LmjF12.0280	DB00126		LmjF15.1160	DB00380
LmjF04.0580	DB00139		LmjF08.1130	DB00684		LmjF14.0510	DB00412		LmjF24.0370	DB00160		LmjF12.0280	DB00127		LmjF15.1160	DB00445
LmjF04.0580	DB00140		LmjF08.1130	DB00713		LmjF14.0510	DB00443		LmjF24.0370	DB00171		LmjF12.0280	DB00129		LmjF15.1160	DB00847
LmjF04.0580	DB00142		LmjF08.1130	DB00759		LmjF14.0510	DB00636		LmjF24.0370	DB00316		LmjF12.0280	DB00142		LmjF15.1160	DB00951
LmjF04.0580	DB00157		LmjF08.1130	DB00766		LmjF14.0510	DB00977		LmjF24.0630	DB00171		LmjF12.0280	DB00143		LmjF15.1160	DB00987
LmjF04.0580	DB00173		LmjF08.1130	DB00778		LmjF14.0510	DB01234		LmjF24.0770	DB00119		LmjF12.0280	DB00147		LmjF15.1160	DB00997
LmjF04.0580	DB00184		LmjF08.1130	DB00833		LmjF14.0640	DB00132		LmjF24.0770	DB00128		LmjF12.0280	DB00153		LmjF15.1160	DB01045
LmjF04.0580	DB00198		LmjF08.1130	DB00976		LmjF14.0640	DB00412		LmjF24.0770	DB00131		LmjF12.0280	DB00155		LmjF15.1160	DB01143
LmjF04.0580	DB00202		LmjF08.1130	DB00978		LmjF14.0650	DB00132		LmjF24.0770	DB00142		LmjF12.0280	DB00158		LmjF15.1160	DB01172
LmjF04.0580	DB00295		LmjF08.1130	DB01000		LmjF14.0650	DB00412		LmjF24.0770	DB00157		LmjF12.0280	DB00160		LmjF15.1160	DB06151
LmjF04.0580	DB00356		LmjF08.1130	DB01017		LmjF14.0660	DB00132		LmjF24.0770	DB00171		LmjF12.0280	DB00162		LmjF15.1440	DB00123
LmjF04.0580	DB00424		LmjF08.1130	DB01044		LmjF14.0660	DB00412		LmjF24.0770	DB00279		LmjF12.0280	DB00171		LmjF15.1440	DB00125
LmjF04.0580	DB00442		LmjF08.1130	DB01053		LmjF14.0670	DB00132		LmjF24.0850	DB00157		LmjF12.0280	DB00174		LmjF15.1440	DB00128
LmjF04.0580	DB00467		LmjF08.1130	DB01060		LmjF14.0670	DB00412		LmjF24.0850	DB00171		LmjF12.0280	DB00179		LmjF15.1440	DB00130
LmjF04.0580	DB00477		LmjF08.1130	DB01112		LmjF14.0680	DB00132		LmjF24.0850	DB01093		LmjF12.0280	DB00194		LmjF15.1440	DB00131
LmjF04.0580	DB00490		LmjF08.1130	DB01137		LmjF14.0680	DB00412		LmjF24.1630	DB00128		LmjF12.0280	DB00277		LmjF15.1440	DB00134
LmjF04.0580	DB00527		LmjF08.1130	DB01150		LmjF14.0690	DB00132		LmjF24.1630	DB00139		LmjF12.0280	DB00279		LmjF15.1440	DB00142
LmjF04.0580	DB00572		LmjF08.1130	DB01165		LmjF14.0690	DB00412		LmjF24.1630	DB00142		LmjF12.0280	DB00295		LmjF15.1440	DB00149
LmjF04.0580	DB00638		LmjF08.1130	DB01190		LmjF14.0700	DB00132		LmjF24.1630	DB00171		LmjF12.0280	DB00328		LmjF15.1440	DB00151
LmjF04.0580	DB00686		LmjF08.1130	DB01208		LmjF14.0700	DB00412		LmjF24.1630	DB00730		LmjF12.0280	DB00358		LmjF15.1440	DB00167
LmjF04.0580	DB00738		LmjF08.1130	DB01211		LmjF14.0705	DB00132		LmjF24.1630	DB01592		LmjF12.0280	DB00396		LmjF15.1440	DB00171
LmjF04.0580	DB00747		LmjF08.1130	DB01212		LmjF14.0705	DB00412		LmjF24.2010	DB00144		LmjF12.0280	DB00424		LmjF15.1440	DB00172
LmjF04.0580	DB00778		LmjF08.1130	DB01329		LmjF14.0710	DB00132		LmjF24.2010	DB00171		LmjF12.0280	DB00428		LmjF15.1440	DB00435
LmjF04.0580	DB00847		LmjF08.1130	DB01413		LmjF14.0710	DB00412		LmjF24.2010	DB00201		LmjF12.0280	DB00435		LmjF15.1440	DB00482
LmjF04.0580	DB00853		LmjF08.1130	DB01415		LmjF14.0720	DB00132		LmjF24.2010	DB00773		LmjF12.0280	DB00443		LmjF15.1440	DB00855
LmjF04.0580	DB00889		LmjF08.1130	DB01416		LmjF14.0720	DB00412		LmjF24.2010	DB00877		LmjF12.0280	DB00458		LmjF15.1440	DB00950
LmjF04.0580	DB00903		LmjF08.1130	DB01598		LmjF14.0730	DB00132		LmjF24.2010	DB01055		LmjF12.0280	DB00477		LmjF15.1440	DB01003
LmjF04.0580	DB00977		LmjF08.1130	DB01603		LmjF14.0730	DB00412		LmjF24.2010	DB01590		LmjF12.0280	DB00482		LmjF15.1440	DB01087
LmjF04.0580	DB00978		LmjF09.1040	DB01064		LmjF14.0740	DB00132		LmjF24.2010	DB06287		LmjF12.0280	DB00499		LmjF15.1440	DB01127
LmjF04.0580	DB01078		LmjF10.0010	DB00132		LmjF14.0740	DB00412		LmjF24.2030	DB00116		LmjF12.0280	DB00523		LmjF15.1440	DB01558
LmjF04.0580	DB01137		LmjF10.0010	DB00157		LmjF14.0910	DB00142		LmjF24.2030	DB00119		LmjF12.0280	DB00548		LmjF15.1440	DB01582
LmjF04.0580	DB01165		LmjF10.0010	DB00936		LmjF14.0910	DB00143		LmjF24.2030	DB00131		LmjF12.0280	DB00550		LmjF15.1440	DB01593
LmjF04.0580	DB01179		LmjF10.0030	DB00529		LmjF14.0910	DB00145		LmjF24.2030	DB00133		LmjF12.0280	DB00554		LmjF15.1460	DB00171
LmjF04.0580	DB01193		LmjF10.0060	DB00116		LmjF14.0910	DB00151		LmjF24.2030	DB00139		LmjF12.0280	DB00572		LmjF16.0530	DB00170
LmjF04.0580	DB01216		LmjF10.0060	DB00133		LmjF14.0910	DB00171		LmjF24.2030	DB00142		LmjF12.0280	DB00575		LmjF16.0540	DB00114
LmjF04.0580	DB01251		LmjF10.0060	DB00145		LmjF14.0910	DB00316		LmjF24.2030	DB00157		LmjF12.0280	DB00591		LmjF16.0540	DB00119
LmjF04.0580	DB01262		LmjF10.0060	DB00157		LmjF14.0910	DB06151		LmjF24.2030	DB00162		LmjF12.0280	DB00594		LmjF16.0540	DB00125
LmjF04.0580	DB01344		LmjF10.0060	DB00171		LmjF14.1160	DB00119		LmjF24.2030	DB00173		LmjF12.0280	DB00605		LmjF16.0540	DB00128
LmjF04.0580	DB01355		LmjF10.0060	DB00322		LmjF14.1160	DB00120		LmjF24.2030	DB00655		LmjF12.0280	DB00608		LmjF16.0540	DB00129
LmjF04.0580	DB01396		LmjF10.0060	DB00428		LmjF14.1160	DB00131		LmjF24.2030	DB00742		LmjF12.0280	DB00624		LmjF16.0540	DB00130
LmjF04.0580	DB01577		LmjF10.0060	DB00495		LmjF14.1160	DB00136		LmjF24.2030	DB00783		LmjF12.0280	DB00629		LmjF16.0540	DB00131
LmjF04.0580	DB01586		LmjF10.0060	DB00649		LmjF14.1160	DB00171		LmjF24.2060	DB00152		LmjF12.0280	DB00640		LmjF16.0540	DB00139
LmjF04.0580	DB01592		LmjF10.0060	DB01004		LmjF14.1160	DB00467		LmjF24.2280	DB00171		LmjF12.0280	DB00675		LmjF16.0540	DB00142
LmjF04.0960	DB00114		LmjF10.0060	DB01005		LmjF14.1160	DB00487		LmjF25.1120	DB00116		LmjF12.0280	DB00755		LmjF16.0540	DB00155
LmjF04.0960	DB00115		LmjF10.0060	DB01265		LmjF14.1160	DB00523		LmjF25.1120	DB00119		LmjF12.0280	DB00770		LmjF16.0540	DB00171
LmjF04.0960	DB00119		LmjF10.0170	DB00131		LmjF14.1160	DB00536		LmjF25.1120	DB00122		LmjF12.0280	DB00783		LmjF16.0540	DB00534
LmjF04.0960	DB00126		LmjF10.0170	DB00171		LmjF14.1160	DB00741		LmjF25.1120	DB00131		LmjF12.0280	DB00907		LmjF16.0540	DB01593
LmjF04.0960	DB00127		LmjF10.0170	DB00173		LmjF14.1160	DB00755		LmjF25.1120	DB00139		LmjF12.0280	DB00917		LmjF16.0550	DB00131
LmjF04.0960	DB00128		LmjF10.0170	DB00194		LmjF14.1160	DB00818		LmjF25.1120	DB00142		LmjF12.0280	DB00982		LmjF16.0550	DB00171
LmjF04.0960	DB00129		LmjF10.0170	DB00640		LmjF14.1160	DB00982		LmjF25.1120	DB00157		LmjF12.0280	DB01005		LmjF16.0550	DB00173
LmjF04.0960	DB00130		LmjF10.0170	DB00770		LmjF14.1160	DB01356		LmjF25.1120	DB00160		LmjF12.0280	DB01064		LmjF16.0550	DB00544
LmjF04.0960	DB00131		LmjF10.0170	DB00831		LmjF14.1160	DB01593		LmjF25.1120	DB00162		LmjF12.0280	DB01075		LmjF16.0550	DB01172
LmjF04.0960	DB00139		LmjF10.0170	DB00848		LmjF14.1200	DB00133		LmjF25.1120	DB00165		LmjF12.0280	DB01082		LmjF16.0580	DB00128
LmjF04.0960	DB00142		LmjF10.0170	DB00860		LmjF14.1200	DB00144		LmjF25.1120	DB00523		LmjF12.0280	DB01234		LmjF16.0580	DB00130
LmjF04.0960	DB00148		LmjF10.0170	DB00945		LmjF14.1320	DB00114		LmjF25.1120	DB00534		LmjF12.0280	DB01262		LmjF16.0580	DB00142
LmjF04.0960	DB00151		LmjF10.0170	DB00977		LmjF14.1320	DB00116		LmjF25.1120	DB00536		LmjF12.0280	DB01265		LmjF16.0580	DB00155
LmjF04.0960	DB00152		LmjF10.0170	DB01085		LmjF14.1320	DB00119		LmjF25.1120	DB00727		LmjF12.0280	DB01356		LmjF16.0580	DB00171
LmjF04.0960	DB00155		LmjF10.0170	DB01092		LmjF14.1320	DB00133		LmjF25.1120	DB00755		LmjF12.0280	DB01392		LmjF16.0580	DB01592
LmjF04.0960	DB00157		LmjF10.0170	DB04786		LmjF14.1320	DB00134		LmjF25.1120	DB00822		LmjF12.0280	DB01420		LmjF16.0580	DB01593
LmjF04.0960	DB00171		LmjF10.0290	DB00119		LmjF14.1320	DB00139		LmjF25.1120	DB00898		LmjF12.0280	DB01592		LmjF16.0590	DB00119
LmjF04.0960	DB00173		LmjF10.0290	DB00128		LmjF14.1320	DB00142		LmjF25.1120	DB00982		LmjF12.0280	DB01593		LmjF16.0590	DB00125
LmjF04.0960	DB00194		LmjF10.0290	DB00129		LmjF14.1320	DB00145		LmjF25.1120	DB00988		LmjF12.0520	DB00114		LmjF16.0590	DB00128
LmjF04.0960	DB00200		LmjF10.0290	DB00131		LmjF14.1320	DB00147		LmjF25.1170	DB00171		LmjF12.0520	DB00171		LmjF16.0590	DB00129
LmjF04.0960	DB00256		LmjF10.0290	DB00139		LmjF14.1320	DB00156		LmjF25.1170	DB01218		LmjF12.0520	DB00194		LmjF16.0590	DB00130
LmjF04.0960	DB00295		LmjF10.0290	DB00142		LmjF14.1320	DB00157		LmjF25.1180	DB00171		LmjF12.0520	DB00274		LmjF16.0590	DB00142
LmjF04.0960	DB00322		LmjF10.0290	DB00143		LmjF14.1320	DB00158		LmjF25.1180	DB01218		LmjF12.0520	DB00640		LmjF16.0590	DB00155
LmjF04.0960	DB00331		LmjF10.0290	DB00149		LmjF14.1320	DB00160		LmjF25.1710	DB00119		LmjF12.0520	DB01092		LmjF16.0590	DB00171
LmjF04.0960	DB00352		LmjF10.0290	DB00157		LmjF14.1320	DB00171		LmjF25.1710	DB00139		LmjF12.0520	DB01103		LmjF16.0590	DB00443
LmjF04.0960	DB00441		LmjF10.0290	DB00166		LmjF14.1320	DB00563		LmjF25.1710	DB00142		LmjF12.0530	DB00119		LmjF16.0590	DB01234
LmjF04.0960	DB00452		LmjF10.0290	DB00173		LmjF14.1320	DB00650		LmjF25.1710	DB00149		LmjF12.0530	DB00123		LmjF16.0590	DB01593
LmjF04.0960	DB00479		LmjF10.0290	DB00194		LmjF14.1320	DB01055		LmjF25.1710	DB00157		LmjF12.0530	DB00131		LmjF16.0760	DB00116
LmjF04.0960	DB00523		LmjF10.0290	DB00211		LmjF14.1320	DB01592		LmjF25.1710	DB00167		LmjF12.0530	DB00141		LmjF16.0760	DB00119
LmjF04.0960	DB00544		LmjF10.0290	DB00364		LmjF14.1340	DB00131		LmjF25.1710	DB00171		LmjF12.0530	DB00142		LmjF16.0760	DB00130
LmjF04.0960	DB00583		LmjF10.0290	DB00435		LmjF14.1340	DB00132		LmjF25.2010	DB00119		LmjF12.0530	DB00143		LmjF16.0760	DB00142
LmjF04.0960	DB00608		LmjF10.0290	DB00451		LmjF14.1340	DB00159		LmjF25.2130	DB00119		LmjF12.0530	DB00148		LmjF16.0760	DB00145
LmjF04.0960	DB00615		LmjF10.0290	DB00509		LmjF14.1340	DB00171		LmjF25.2130	DB00139		LmjF12.0530	DB00151		LmjF16.0760	DB00170
LmjF04.0960	DB00640		LmjF10.0290	DB00583		LmjF14.1340	DB00977		LmjF25.2130	DB00171		LmjF12.0530	DB00161		LmjF16.0760	DB00171
LmjF04.0960	DB00650		LmjF10.0290	DB00640		LmjF14.1360	DB00122		LmjF25.2140	DB00119		LmjF12.0530	DB00171		LmjF16.0760	DB00695
LmjF04.0960	DB00694		LmjF10.0290	DB01172		LmjF14.1360	DB00157		LmjF25.2140	DB00139		LmjF12.0530	DB00328		LmjF16.0760	DB00742
LmjF04.0960	DB00755		LmjF10.0290	DB01370		LmjF14.1360	DB00313		LmjF25.2140	DB00171		LmjF12.0530	DB00411		LmjF16.0760	DB00887
LmjF04.0960	DB00759		LmjF10.0290	DB01592		LmjF14.1360	DB01593		LmjF25.2370	DB00131		LmjF12.0530	DB00599		LmjF17.0190	DB00171
LmjF04.0960	DB00770		LmjF10.0290	DB01598		LmjF14.1370	DB00128		LmjF25.2370	DB00142		LmjF12.0530	DB00624		LmjF17.0200	DB00171
LmjF04.0960	DB00779		LmjF10.0420	DB00117		LmjF14.1370	DB00131		LmjF25.2370	DB00171		LmjF12.0530	DB00742		LmjF17.0230	DB00171
LmjF04.0960	DB00798		LmjF10.0420	DB00120		LmjF14.1370	DB00135		LmjF25.2370	DB00173		LmjF12.0530	DB00779		LmjF17.0235	DB00171
LmjF04.0960	DB00855		LmjF10.0420	DB00123		LmjF14.1370	DB00150		LmjF25.2370	DB00441		LmjF12.0530	DB00818		LmjF17.0237	DB00171
LmjF04.0960	DB00936		LmjF10.0420	DB00125		LmjF14.1370	DB00171		LmjF25.2370	DB01593		LmjF12.0530	DB00878		LmjF17.0250	DB00114
LmjF04.0960	DB00982		LmjF10.0420	DB00128		LmjF15.0230	DB00118		LmjF25.2440	DB00171		LmjF12.0530	DB00936		LmjF17.0250	DB00115
LmjF04.0960	DB00987		LmjF10.0420	DB00130		LmjF15.0230	DB00123		LmjF26.0020	DB00171		LmjF12.0530	DB01087		LmjF17.0250	DB00116
LmjF04.0960	DB01034		LmjF10.0420	DB00133		LmjF15.0230	DB00125		LmjF26.0030	DB00114		LmjF12.0530	DB01143		LmjF17.0250	DB00118
LmjF04.0960	DB01050		LmjF10.0420	DB00134		LmjF15.0230	DB00128		LmjF26.0030	DB00116		LmjF12.0530	DB01159		LmjF17.0250	DB00119
LmjF04.0960	DB01064		LmjF10.0420	DB00135		LmjF15.0230	DB00130		LmjF26.0030	DB00133		LmjF12.0530	DB01179		LmjF17.0250	DB00133
LmjF04.0960	DB01082		LmjF10.0420	DB00142		LmjF15.0230	DB00131		LmjF26.0030	DB00134		LmjF12.0530	DB01592		LmjF17.0250	DB00134
LmjF04.0960	DB01092		LmjF10.0420	DB00145		LmjF15.0230	DB00134		LmjF26.0030	DB00142		LmjF12.0630	DB00114		LmjF17.0250	DB00138
LmjF04.0960	DB01123		LmjF10.0420	DB00149		LmjF15.0230	DB00142		LmjF26.0030	DB00145		LmjF12.0630	DB00118		LmjF17.0250	DB00139
LmjF04.0960	DB01153		LmjF10.0420	DB00150		LmjF15.0230	DB00149		LmjF26.0030	DB00160		LmjF12.0630	DB00119		LmjF17.0250	DB00142
LmjF04.0960	DB01164		LmjF10.0420	DB00151		LmjF15.0230	DB00167		LmjF26.0030	DB00166		LmjF12.0630	DB00120		LmjF17.0250	DB00147
LmjF04.0960	DB01172		LmjF10.0420	DB00156		LmjF15.0230	DB00171		LmjF26.0140	DB00131		LmjF12.0630	DB00122		LmjF17.0250	DB00151
LmjF04.0960	DB01265		LmjF10.0420	DB00157		LmjF15.0230	DB00172		LmjF26.0140	DB00171		LmjF12.0630	DB00123		LmjF17.0250	DB00158
LmjF04.0960	DB01351		LmjF10.0420	DB00160		LmjF15.0230	DB00174		LmjF26.0140	DB00173		LmjF12.0630	DB00126		LmjF17.0250	DB00165
LmjF04.0960	DB01353		LmjF10.0420	DB00161		LmjF15.0390	DB00128		LmjF26.0140	DB00194		LmjF12.0630	DB00128		LmjF17.0250	DB00175
LmjF04.0960	DB01394		LmjF10.0420	DB00167		LmjF15.0390	DB00130		LmjF26.0140	DB00277		LmjF12.0630	DB00129		LmjF17.0250	DB00200
LmjF04.0960	DB01592		LmjF10.0420	DB00171		LmjF15.0390	DB00142		LmjF26.0140	DB00640		LmjF12.0630	DB00130		LmjF17.0250	DB00312
LmjF04.0960	DB01593		LmjF10.0420	DB00172		LmjF15.0390	DB00174		LmjF26.0140	DB00770		LmjF12.0630	DB00134		LmjF17.0250	DB00325
LmjF04.0960	DB02546		LmjF10.0420	DB00174		LmjF15.0390	DB01593		LmjF26.0210	DB00627		LmjF12.0630	DB00135		LmjF17.0250	DB00435
LmjF04.1130	DB00117		LmjF10.0420	DB01026		LmjF15.0990	DB00139		LmjF26.0210	DB01593		LmjF12.0630	DB00139		LmjF17.0250	DB00501
LmjF04.1130	DB00119		LmjF10.0420	DB01600		LmjF15.0990	DB00157		LmjF26.0210	DB04786		LmjF12.0630	DB00142		LmjF17.0250	DB00624
LmjF04.1130	DB00128		LmjF10.0510	DB00157		LmjF15.0990	DB00171		LmjF26.0310	DB00130		LmjF12.0630	DB00143		LmjF17.0250	DB00863
LmjF04.1130	DB00166		LmjF10.0510	DB00170		LmjF15.0990	DB01592		LmjF26.0310	DB00132		LmjF12.0630	DB00147		LmjF17.0250	DB00916
LmjF04.1130	DB00171		LmjF10.0510	DB00171		LmjF15.1010	DB00114		LmjF26.0310	DB00142		LmjF12.0630	DB00150		LmjF17.0250	DB01060
LmjF04.1130	DB00313		LmjF10.0510	DB00179		LmjF15.1010	DB00119		LmjF26.0310	DB00171		LmjF12.0630	DB00151		LmjF17.0250	DB01202
LmjF04.1130	DB00775		LmjF10.0510	DB00412		LmjF15.1010	DB00130		LmjF26.0310	DB00825		LmjF12.0630	DB00157		LmjF17.0250	DB01241
LmjF04.1130	DB01072		LmjF10.0510	DB00636		LmjF15.1010	DB00139		LmjF26.0310	DB01103		LmjF12.0630	DB00158		LmjF17.0250	DB01294
LmjF04.1130	DB01593		LmjF10.0510	DB00741		LmjF15.1010	DB00142		LmjF26.0310	DB01124		LmjF12.0630	DB00160		LmjF17.0250	DB01402
LmjF04.1130	DB06151		LmjF10.1300	DB00529		LmjF15.1010	DB00149		LmjF26.0310	DB01593		LmjF12.0630	DB00161		LmjF17.0250	DB04552
LmjF04.1160	DB00119		LmjF11.0100	DB00131		LmjF15.1010	DB00157		LmjF26.0320	DB00116		LmjF12.0630	DB00162		LmjF17.0250	DB06151
LmjF04.1160	DB00120		LmjF11.0100	DB00133		LmjF15.1010	DB00160		LmjF26.0320	DB00133		LmjF12.0630	DB00163		LmjF17.0270	DB00157
LmjF04.1160	DB00128		LmjF11.0100	DB00161		LmjF15.1010	DB00171		LmjF26.0320	DB00134		LmjF12.0630	DB00171		LmjF17.0270	DB00171
LmjF04.1160	DB00131		LmjF11.0100	DB00171		LmjF15.1010	DB00173		LmjF26.0320	DB00142		LmjF12.0630	DB00227		LmjF17.0270	DB01592
LmjF04.1160	DB00139		LmjF11.0100	DB00194		LmjF15.1040	DB00120		LmjF26.0320	DB00157		LmjF12.0630	DB00238		LmjF17.0360	DB00169
LmjF04.1160	DB00143		LmjF11.0100	DB00312		LmjF15.1040	DB00157		LmjF26.0320	DB00171		LmjF12.0630	DB00260		LmjF17.0360	DB00171
LmjF04.1160	DB00151		LmjF11.0100	DB00483		LmjF15.1040	DB00951		LmjF26.0460	DB00171		LmjF12.0630	DB00300		LmjF17.0360	DB00242
LmjF04.1160	DB00158		LmjF11.0100	DB00640		LmjF15.1040	DB01045		LmjF26.0800	DB00126		LmjF12.0630	DB00312		LmjF17.0360	DB00441
LmjF04.1160	DB00168		LmjF11.0100	DB01195		LmjF15.1060	DB00120		LmjF26.0800	DB00143		LmjF12.0630	DB00316		LmjF17.0360	DB00512
LmjF04.1160	DB00171		LmjF11.0210	DB00119		LmjF15.1060	DB00157		LmjF26.0800	DB00171		LmjF12.0630	DB00331		LmjF17.0360	DB00523
LmjF04.1160	DB00313		LmjF11.0210	DB00126		LmjF15.1060	DB00951		LmjF26.0800	DB01593		LmjF12.0630	DB00360		LmjF17.0360	DB00544
LmjF04.1160	DB00446		LmjF11.0210	DB00166		LmjF15.1060	DB01045		LmjF26.0810	DB00126		LmjF12.0630	DB00412		LmjF17.0360	DB00631
LmjF04.1160	DB00451		LmjF11.0210	DB00170		LmjF15.1080	DB00120		LmjF26.0810	DB00143		LmjF12.0630	DB00428		LmjF17.0360	DB00713
LmjF04.1160	DB00456		LmjF11.0210	DB00199		LmjF15.1080	DB00157		LmjF26.0810	DB00171		LmjF12.0630	DB00431		LmjF17.0360	DB00755
LmjF04.1160	DB00509		LmjF11.0210	DB00252		LmjF15.1080	DB00951		LmjF26.0810	DB01593		LmjF12.0630	DB00435		LmjF17.0360	DB00916
LmjF04.1160	DB00523		LmjF11.0210	DB00255		LmjF15.1080	DB01045		LmjF26.0820	DB00126		LmjF12.0630	DB00442		LmjF17.0360	DB00928
LmjF04.1160	DB00537		LmjF11.0210	DB00274		LmjF15.1100	DB00120		LmjF26.0820	DB00143		LmjF12.0630	DB00443		LmjF17.0360	DB00982
LmjF04.1160	DB00650		LmjF11.0210	DB00284		LmjF15.1100	DB00157		LmjF26.0820	DB00171		LmjF12.0630	DB00499		LmjF17.0360	DB00987
LmjF04.1160	DB00675		LmjF11.0210	DB00328		LmjF15.1100	DB00951		LmjF26.0820	DB01593		LmjF12.0630	DB00581		LmjF17.0360	DB01060
LmjF04.1160	DB00681		LmjF11.0210	DB00415		LmjF15.1100	DB01045		LmjF26.0830	DB00128		LmjF12.0630	DB00641		LmjF17.0360	DB01099
LmjF04.1160	DB00684		LmjF11.0210	DB00448		LmjF15.1120	DB00120		LmjF26.0830	DB00131		LmjF12.0630	DB00668		LmjF17.0360	DB01101
LmjF04.1160	DB00755		LmjF11.0210	DB00467		LmjF15.1120	DB00157		LmjF26.0830	DB00174		LmjF12.0630	DB00709		LmjF17.0360	DB01262
LmjF04.1160	DB00759		LmjF11.0210	DB00479		LmjF15.1120	DB00951		LmjF26.1550	DB00157		LmjF12.0630	DB00718		LmjF17.0360	DB01331
LmjF04.1160	DB00779		LmjF11.0210	DB00481		LmjF15.1120	DB01045		LmjF26.1550	DB00171		LmjF12.0630	DB00741		LmjF17.0360	DB01593
LmjF04.1160	DB00982		LmjF11.0210	DB00493		LmjF15.1140	DB00120		LmjF26.1620	DB00133		LmjF12.0630	DB00780		LmjF17.0725	DB00130
LmjF04.1160	DB01321		LmjF11.0210	DB00559		LmjF15.1140	DB00157		LmjF26.2230	DB00142		LmjF12.0630	DB00783		LmjF17.0725	DB00131
LmjF04.1160	DB01356		LmjF11.0210	DB00592		LmjF15.1140	DB00951		LmjF26.2240	DB00114		LmjF12.0630	DB00806		LmjF17.0725	DB00142
LmjF04.1160	DB01592		LmjF11.0210	DB00636		LmjF15.1140	DB01045		LmjF26.2240	DB00119		LmjF12.0630	DB00811		LmjF17.0725	DB00157
LmjF05.0180	DB00119		LmjF11.0210	DB00770		LmjF15.1160	DB00120		LmjF26.2240	DB00151		LmjF12.0630	DB00829		LmjF17.0725	DB00171
LmjF05.0180	DB00122		LmjF11.0210	DB00779		LmjF15.1160	DB00157		LmjF26.2240	DB00160		LmjF12.0630	DB00834		LmjF17.0725	DB00173
LmjF05.0180	DB00127		LmjF11.0210	DB00945		LmjF15.1160	DB00951		LmjF26.2240	DB01592		LmjF12.0630	DB00860		LmjF17.0725	DB00194
LmjF05.0180	DB00131		LmjF11.0210	DB00948		LmjF15.1160	DB01045		LmjF26.2700	DB00157		LmjF12.0630	DB00915		LmjF17.0725	DB00352
LmjF05.0180	DB00139		LmjF11.0210	DB00978		LmjF15.1440	DB00123		LmjF26.2710	DB00129		LmjF12.0630	DB00925		LmjF17.0725	DB00437
LmjF05.0180	DB00142		LmjF11.0210	DB01017		LmjF15.1440	DB00125		LmjF26.2710	DB00130		LmjF12.0630	DB00928		LmjF17.0725	DB00445
LmjF05.0180	DB00149		LmjF11.0210	DB01059		LmjF15.1440	DB00128		LmjF26.2710	DB00142		LmjF12.0630	DB00936		LmjF17.0725	DB00544
LmjF05.0180	DB00152		LmjF11.0210	DB01137		LmjF15.1440	DB00130		LmjF26.2710	DB00155		LmjF12.0630	DB00959		LmjF17.0725	DB00640
LmjF05.0180	DB00157		LmjF11.0210	DB01159		LmjF15.1440	DB00131		LmjF26.2710	DB00171		LmjF12.0630	DB00993		LmjF17.0725	DB00688
LmjF05.0180	DB00161		LmjF11.0210	DB01165		LmjF15.1440	DB00134		LmjF26.2710	DB00172		LmjF12.0630	DB01000		LmjF17.0725	DB00724
LmjF05.0180	DB00166		LmjF11.0210	DB01173		LmjF15.1440	DB00142		LmjF27.0090	DB00091		LmjF12.0630	DB01024		LmjF17.0725	DB00811
LmjF05.0180	DB00167		LmjF11.0210	DB01179		LmjF15.1440	DB00149		LmjF27.0090	DB00136		LmjF12.0630	DB01064		LmjF17.0725	DB00987
LmjF05.0180	DB00170		LmjF11.0210	DB01249		LmjF15.1440	DB00167		LmjF27.0090	DB00137		LmjF12.0630	DB01076		LmjF17.0725	DB00993
LmjF05.0180	DB00171		LmjF11.0210	DB01329		LmjF15.1440	DB00171		LmjF27.0090	DB00146		LmjF12.0630	DB01095		LmjF17.0725	DB00997
LmjF05.0180	DB00255		LmjF11.0210	DB01332		LmjF15.1440	DB00172		LmjF27.0090	DB00153		LmjF12.0630	DB01132		LmjF17.0725	DB01024
LmjF05.0180	DB00262		LmjF11.0210	DB01407		LmjF15.1440	DB00482		LmjF27.0090	DB00157		LmjF12.0630	DB01159		LmjF17.0725	DB01033
LmjF05.0180	DB00334		LmjF11.0210	DB01592		LmjF15.1440	DB01593		LmjF27.0090	DB00169		LmjF12.0630	DB01234		LmjF17.0725	DB01099
LmjF05.0180	DB00357		LmjF11.0210	DB01593		LmjF15.1460	DB00171		LmjF27.0090	DB00170		LmjF12.0630	DB01236		LmjF17.1390	DB00131
LmjF05.0180	DB00363		LmjF11.0210	DB01627		LmjF16.0020	DB00130		LmjF27.0090	DB00175		LmjF12.0630	DB01296		LmjF17.1390	DB00152
LmjF05.0180	DB00376		LmjF11.0250	DB00006		LmjF16.0020	DB00131		LmjF27.0090	DB00176		LmjF12.0630	DB01394		LmjF17.1390	DB00171
LmjF05.0180	DB00391		LmjF11.0250	DB00030		LmjF16.0020	DB00142		LmjF27.0090	DB00184		LmjF12.0630	DB01586		LmjF17.1390	DB00328
LmjF05.0180	DB00396		LmjF11.0250	DB00039		LmjF16.0020	DB00171		LmjF27.0090	DB00185		LmjF12.0630	DB01592		LmjF17.1390	DB00368
LmjF05.0180	DB00428		LmjF11.0250	DB00046		LmjF16.0020	DB00173		LmjF27.0090	DB00188		LmjF12.0630	DB06151		LmjF17.1390	DB00411
LmjF05.0180	DB00431		LmjF11.0250	DB00047		LmjF16.0020	DB00194		LmjF27.0090	DB00196		LmjF12.1270	DB00117		LmjF17.1390	DB00424
LmjF05.0180	DB00435		LmjF11.0250	DB00071		LmjF16.0020	DB00441		LmjF27.0090	DB00199		LmjF12.1270	DB00118		LmjF17.1390	DB00564
LmjF05.0180	DB00502		LmjF11.0250	DB00072		LmjF16.0020	DB00640		LmjF27.0090	DB00201		LmjF12.1270	DB00155		LmjF17.1390	DB00572
LmjF05.0180	DB00523		LmjF11.0250	DB00091		LmjF16.0020	DB00987		LmjF27.0090	DB00203		LmjF12.1270	DB00977		LmjF17.1390	DB01356
LmjF05.0180	DB00542		LmjF11.0250	DB00131		LmjF16.0020	DB01592		LmjF27.0090	DB00204		LmjF12.1270	DB01593		LmjF17.1390	DB01593
LmjF05.0180	DB00583		LmjF11.0250	DB00133		LmjF16.0020	DB01593		LmjF27.0090	DB00207		LmjF13.0020	DB00162		LmjF17.1460	DB00145
LmjF05.0180	DB00608		LmjF11.0250	DB00142		LmjF16.0530	DB00109		LmjF27.0090	DB00208		LmjF13.0020	DB00181		LmjF17.1460	DB00746
LmjF05.0180	DB00623		LmjF11.0250	DB00144		LmjF16.0530	DB00120		LmjF27.0090	DB00213		LmjF13.0020	DB00443		LmjF17.1460	DB00855
LmjF05.0180	DB00624		LmjF11.0250	DB00148		LmjF16.0530	DB00135		LmjF27.0090	DB00215		LmjF13.0020	DB01234		LmjF17.1460	DB01174
LmjF05.0180	DB00638		LmjF11.0250	DB00156		LmjF16.0530	DB00139		LmjF27.0090	DB00216		LmjF13.0020	DB01764		LmjF17.1460	DB01592
LmjF05.0180	DB00644		LmjF11.0250	DB00163		LmjF16.0530	DB00157		LmjF27.0090	DB00220		LmjF13.0420	DB00119		LmjF17.1460	DB01593
LmjF05.0180	DB00675		LmjF11.0250	DB00166		LmjF16.0530	DB00293		LmjF27.0090	DB00224		LmjF13.0420	DB00120		LmjF17.1460	DB06151
LmjF05.0180	DB00679		LmjF11.0250	DB00171		LmjF16.0530	DB00360		LmjF27.0090	DB00227		LmjF13.0420	DB00131		LmjF18.0020	DB00171
LmjF05.0180	DB00712		LmjF11.0250	DB00194		LmjF16.0530	DB00544		LmjF27.0090	DB00228		LmjF13.0420	DB00157		LmjF18.0020	DB00175
LmjF05.0180	DB00734		LmjF11.0250	DB00260		LmjF16.0530	DB00762		LmjF27.0090	DB00234		LmjF13.0420	DB00159		LmjF18.0020	DB00227
LmjF05.0180	DB00755		LmjF11.0250	DB00281		LmjF16.0530	DB00928		LmjF27.0090	DB00238		LmjF13.0420	DB00160		LmjF18.0020	DB01183
LmjF05.0180	DB00783		LmjF11.0250	DB00293		LmjF16.0530	DB00958		LmjF27.0090	DB00243		LmjF13.0420	DB00169		LmjF18.0020	DB01241
LmjF05.0180	DB00788		LmjF11.0250	DB00305		LmjF16.0530	DB01033		LmjF27.0090	DB00246		LmjF13.0420	DB00171		LmjF18.0020	DB01599
LmjF05.0180	DB00831		LmjF11.0250	DB00317		LmjF16.0530	DB01097		LmjF27.0090	DB00250		LmjF13.0420	DB00412		LmjF18.0090	DB00126
LmjF05.0180	DB00841		LmjF11.0250	DB00322		LmjF16.0530	DB01101		LmjF27.0090	DB00251		LmjF13.0420	DB00583		LmjF18.0090	DB00128
LmjF05.0180	DB00850		LmjF11.0250	DB00331		LmjF16.0530	DB01117		LmjF27.0090	DB00252		LmjF13.0420	DB00783		LmjF18.0090	DB00129
LmjF05.0180	DB00928		LmjF11.0250	DB00398		LmjF16.0530	DB01143		LmjF27.0090	DB00257		LmjF13.0420	DB00936		LmjF18.0090	DB00130
LmjF05.0180	DB00977		LmjF11.0250	DB00412		LmjF16.0530	DB01229		LmjF27.0090	DB00266		LmjF13.0420	DB00977		LmjF18.0090	DB00136
LmjF05.0180	DB00982		LmjF11.0250	DB00441		LmjF16.0530	DB01248		LmjF27.0090	DB00270		LmjF13.0420	DB01034		LmjF18.0090	DB00141
LmjF05.0180	DB01065		LmjF11.0250	DB00445		LmjF16.0530	DB01262		LmjF27.0090	DB00277		LmjF13.0420	DB01039		LmjF18.0090	DB00143
LmjF05.0180	DB01092		LmjF11.0250	DB00482		LmjF16.0530	DB01592		LmjF27.0090	DB00280		LmjF13.0500	DB00171		LmjF18.0090	DB00145
LmjF05.0180	DB01100		LmjF11.0250	DB00515		LmjF16.0530	DB01593		LmjF27.0090	DB00281		LmjF13.0500	DB00305		LmjF18.0090	DB00146
LmjF05.0180	DB01174		LmjF11.0250	DB00526		LmjF16.0540	DB00125		LmjF27.0090	DB00294		LmjF13.0500	DB00479		LmjF18.0090	DB00148
LmjF05.0180	DB01193		LmjF11.0250	DB00530		LmjF16.0540	DB00128		LmjF27.0090	DB00296		LmjF13.0500	DB00684		LmjF18.0090	DB00152
LmjF05.0180	DB01224		LmjF11.0250	DB00531		LmjF16.0540	DB00129		LmjF27.0090	DB00304		LmjF13.0500	DB00721		LmjF18.0090	DB00153
LmjF05.0180	DB01249		LmjF11.0250	DB00541		LmjF16.0540	DB00130		LmjF27.0090	DB00307		LmjF13.0500	DB00888		LmjF18.0090	DB00155
LmjF05.0180	DB01366		LmjF11.0250	DB00544		LmjF16.0540	DB00131		LmjF27.0090	DB00309		LmjF13.0500	DB00987		LmjF18.0090	DB00169
LmjF05.0180	DB01367		LmjF11.0250	DB00551		LmjF16.0540	DB00139		LmjF27.0090	DB00312		LmjF13.0500	DB01055		LmjF18.0090	DB00171
LmjF05.0180	DB01403		LmjF11.0250	DB00563		LmjF16.0540	DB00142		LmjF27.0090	DB00316		LmjF13.0500	DB01241		LmjF18.0090	DB00173
LmjF05.0180	DB01440		LmjF11.0250	DB00583		LmjF16.0540	DB00155		LmjF27.0090	DB00317		LmjF13.0780	DB00050		LmjF18.0090	DB00194
LmjF05.0180	DB01608		LmjF11.0250	DB00594		LmjF16.0540	DB00171		LmjF27.0090	DB00320		LmjF13.0780	DB00091		LmjF18.0090	DB00222
LmjF05.0180	DB06144		LmjF11.0250	DB00605		LmjF16.0540	DB01593		LmjF27.0090	DB00327		LmjF13.0780	DB00120		LmjF18.0090	DB00284
LmjF05.0290	DB00114		LmjF11.0250	DB00619		LmjF16.0550	DB00131		LmjF27.0090	DB00328		LmjF13.0780	DB00126		LmjF18.0090	DB00311
LmjF05.0290	DB00116		LmjF11.0250	DB00640		LmjF16.0550	DB00139		LmjF27.0090	DB00333		LmjF13.0780	DB00132		LmjF18.0090	DB00331
LmjF05.0290	DB00118		LmjF11.0250	DB00641		LmjF16.0550	DB00171		LmjF27.0090	DB00337		LmjF13.0780	DB00136		LmjF18.0090	DB00336
LmjF05.0290	DB00119		LmjF11.0250	DB00650		LmjF16.0550	DB00173		LmjF27.0090	DB00338		LmjF13.0780	DB00142		LmjF18.0090	DB00348
LmjF05.0290	DB00120		LmjF11.0250	DB00668		LmjF16.0550	DB00194		LmjF27.0090	DB00343		LmjF13.0780	DB00149		LmjF18.0090	DB00364
LmjF05.0290	DB00122		LmjF11.0250	DB00695		LmjF16.0550	DB00544		LmjF27.0090	DB00346		LmjF13.0780	DB00158		LmjF18.0090	DB00419
LmjF05.0290	DB00123		LmjF11.0250	DB00742		LmjF16.0550	DB00640		LmjF27.0090	DB00357		LmjF13.0780	DB00162		LmjF18.0090	DB00428
LmjF05.0290	DB00125		LmjF11.0250	DB00758		LmjF16.0580	DB00125		LmjF27.0090	DB00361		LmjF13.0780	DB00166		LmjF18.0090	DB00491
LmjF05.0290	DB00126		LmjF11.0250	DB00762		LmjF16.0580	DB00128		LmjF27.0090	DB00363		LmjF13.0780	DB00169		LmjF18.0090	DB00516
LmjF05.0290	DB00127		LmjF11.0250	DB00773		LmjF16.0580	DB00129		LmjF27.0090	DB00367		LmjF13.0780	DB00170		LmjF18.0090	DB00583
LmjF05.0290	DB00128		LmjF11.0250	DB00831		LmjF16.0580	DB00130		LmjF27.0090	DB00370		LmjF13.0780	DB00171		LmjF18.0090	DB00638
LmjF05.0290	DB00129		LmjF11.0250	DB00848		LmjF16.0580	DB00142		LmjF27.0090	DB00377		LmjF13.0780	DB00182		LmjF18.0090	DB00640
LmjF05.0290	DB00130		LmjF11.0250	DB00851		LmjF16.0580	DB00155		LmjF27.0090	DB00381		LmjF13.0780	DB00194		LmjF18.0090	DB00653
LmjF05.0290	DB00131		LmjF11.0250	DB00877		LmjF16.0580	DB00171		LmjF27.0090	DB00390		LmjF13.0780	DB00201		LmjF18.0090	DB00661
LmjF05.0290	DB00132		LmjF11.0250	DB00928		LmjF16.0580	DB01592		LmjF27.0090	DB00393		LmjF13.0780	DB00218		LmjF18.0090	DB00741
LmjF05.0290	DB00134		LmjF11.0250	DB00958		LmjF16.0580	DB01593		LmjF27.0090	DB00396		LmjF13.0780	DB00220		LmjF18.0090	DB00775
LmjF05.0290	DB00136		LmjF11.0250	DB00995		LmjF16.0590	DB00119		LmjF27.0090	DB00398		LmjF13.0780	DB00227		LmjF18.0090	DB00831
LmjF05.0290	DB00139		LmjF11.0250	DB00997		LmjF16.0590	DB00121		LmjF27.0090	DB00401		LmjF13.0780	DB00252		LmjF18.0090	DB00874
LmjF05.0290	DB00140		LmjF11.0250	DB01005		LmjF16.0590	DB00125		LmjF27.0090	DB00402		LmjF13.0780	DB00255		LmjF18.0090	DB00912
LmjF05.0290	DB00142		LmjF11.0250	DB01006		LmjF16.0590	DB00128		LmjF27.0090	DB00404		LmjF13.0780	DB00282		LmjF18.0090	DB00974
LmjF05.0290	DB00143		LmjF11.0250	DB01064		LmjF16.0590	DB00129		LmjF27.0090	DB00425		LmjF13.0780	DB00285		LmjF18.0090	DB01004
LmjF05.0290	DB00155		LmjF11.0250	DB01101		LmjF16.0590	DB00130		LmjF27.0090	DB00435		LmjF13.0780	DB00292		LmjF18.0090	DB01016
LmjF05.0290	DB00157		LmjF11.0250	DB01132		LmjF16.0590	DB00142		LmjF27.0090	DB00443		LmjF13.0780	DB00295		LmjF18.0090	DB01092
LmjF05.0290	DB00158		LmjF11.0250	DB01160		LmjF16.0590	DB00155		LmjF27.0090	DB00445		LmjF13.0780	DB00312		LmjF18.0090	DB01132
LmjF05.0290	DB00159		LmjF11.0250	DB01169		LmjF16.0590	DB00171		LmjF27.0090	DB00448		LmjF13.0780	DB00313		LmjF18.0090	DB01164
LmjF05.0290	DB00160		LmjF11.0250	DB01229		LmjF16.0590	DB00173		LmjF27.0090	DB00455		LmjF13.0780	DB00317		LmjF18.0090	DB01296
LmjF05.0290	DB00166		LmjF11.0250	DB01240		LmjF16.0590	DB00536		LmjF27.0090	DB00458		LmjF13.0780	DB00325		LmjF18.0090	DB01356
LmjF05.0290	DB00171		LmjF11.0250	DB01244		LmjF16.0590	DB01593		LmjF27.0090	DB00468		LmjF13.0780	DB00328		LmjF18.0090	DB01370
LmjF05.0290	DB00172		LmjF11.0250	DB01248		LmjF16.0760	DB00116		LmjF27.0090	DB00472		LmjF13.0780	DB00331		LmjF18.0090	DB01377
LmjF05.0290	DB00173		LmjF11.0250	DB01254		LmjF16.0760	DB00119		LmjF27.0090	DB00490		LmjF13.0780	DB00334		LmjF18.0090	DB01380
LmjF05.0290	DB00174		LmjF11.0250	DB01259		LmjF16.0760	DB00130		LmjF27.0090	DB00496		LmjF13.0780	DB00335		LmjF18.0090	DB01592
LmjF05.0290	DB00179		LmjF11.0250	DB01268		LmjF16.0760	DB00142		LmjF27.0090	DB00501		LmjF13.0780	DB00345		LmjF18.0090	DB01593
LmjF05.0290	DB00180		LmjF11.0250	DB01269		LmjF16.0760	DB00145		LmjF27.0090	DB00502		LmjF13.0780	DB00361		LmjF18.0090	DB04878
LmjF05.0290	DB00186		LmjF11.0250	DB01277		LmjF16.0760	DB00171		LmjF27.0090	DB00503		LmjF13.0780	DB00363		LmjF18.0480	DB00128
LmjF05.0290	DB00194		LmjF11.0250	DB01356		LmjF16.0760	DB00742		LmjF27.0090	DB00506		LmjF13.0780	DB00364		LmjF18.0480	DB00173
LmjF05.0290	DB00201		LmjF11.0250	DB01590		LmjF16.1290	DB00144		LmjF27.0090	DB00514		LmjF13.0780	DB00368		LmjF18.0480	DB00322
LmjF05.0290	DB00234		LmjF11.0250	DB01592		LmjF16.1290	DB00163		LmjF27.0090	DB00518		LmjF13.0780	DB00388		LmjF18.0480	DB00544
LmjF05.0290	DB00245		LmjF11.0250	DB06287		LmjF16.1290	DB00171		LmjF27.0090	DB00523		LmjF13.0780	DB00396		LmjF18.0480	DB01045
LmjF05.0290	DB00254		LmjF11.0520	DB00117		LmjF16.1290	DB01593		LmjF27.0090	DB00528		LmjF13.0780	DB00398		LmjF18.0510	DB00119
LmjF05.0290	DB00260		LmjF11.0520	DB00120		LmjF17.0190	DB00171		LmjF27.0090	DB00530		LmjF13.0780	DB00399		LmjF18.0510	DB00125
LmjF05.0290	DB00279		LmjF11.0520	DB00123		LmjF17.0200	DB00171		LmjF27.0090	DB00531		LmjF13.0780	DB00411		LmjF18.0510	DB00128
LmjF05.0290	DB00312		LmjF11.0520	DB00125		LmjF17.0230	DB00171		LmjF27.0090	DB00532		LmjF13.0780	DB00412		LmjF18.0510	DB00139
LmjF05.0290	DB00325		LmjF11.0520	DB00129		LmjF17.0235	DB00171		LmjF27.0090	DB00539		LmjF13.0780	DB00418		LmjF18.0510	DB00142
LmjF05.0290	DB00328		LmjF11.0520	DB00130		LmjF17.0237	DB00171		LmjF27.0090	DB00540		LmjF13.0780	DB00422		LmjF18.0510	DB00157
LmjF05.0290	DB00339		LmjF11.0520	DB00134		LmjF17.0250	DB00114		LmjF27.0090	DB00541		LmjF13.0780	DB00428		LmjF18.0510	DB00170
LmjF05.0290	DB00368		LmjF11.0520	DB00135		LmjF17.0250	DB00115		LmjF27.0090	DB00553		LmjF13.0780	DB00431		LmjF18.0510	DB00171
LmjF05.0290	DB00384		LmjF11.0520	DB00145		LmjF17.0250	DB00116		LmjF27.0090	DB00559		LmjF13.0780	DB00435		LmjF18.0510	DB00325
LmjF05.0290	DB00388		LmjF11.0520	DB00149		LmjF17.0250	DB00118		LmjF27.0090	DB00564		LmjF13.0780	DB00441		LmjF18.0510	DB00339
LmjF05.0290	DB00396		LmjF11.0520	DB00150		LmjF17.0250	DB00119		LmjF27.0090	DB00570		LmjF13.0780	DB00443		LmjF18.0510	DB00435
LmjF05.0290	DB00411		LmjF11.0520	DB00151		LmjF17.0250	DB00133		LmjF27.0090	DB00582		LmjF13.0780	DB00445		LmjF18.0510	DB00445
LmjF05.0290	DB00412		LmjF11.0520	DB00160		LmjF17.0250	DB00134		LmjF27.0090	DB00584		LmjF13.0780	DB00457		LmjF18.0510	DB00636
LmjF05.0290	DB00424		LmjF11.0520	DB00161		LmjF17.0250	DB00138		LmjF27.0090	DB00586		LmjF13.0780	DB00472		LmjF18.0510	DB00746
LmjF05.0290	DB00428		LmjF11.0520	DB00167		LmjF17.0250	DB00139		LmjF27.0090	DB00588		LmjF13.0780	DB00474		LmjF18.0510	DB00915
LmjF05.0290	DB00435		LmjF11.0520	DB00174		LmjF17.0250	DB00142		LmjF27.0090	DB00593		LmjF13.0780	DB00481		LmjF18.0510	DB00997
LmjF05.0290	DB00443		LmjF11.0590	DB00116		LmjF17.0250	DB00147		LmjF27.0090	DB00615		LmjF13.0780	DB00482		LmjF18.0510	DB01592
LmjF05.0290	DB00451		LmjF11.0590	DB00119		LmjF17.0250	DB00151		LmjF27.0090	DB00619		LmjF13.0780	DB00503		LmjF18.0510	DB01593
LmjF05.0290	DB00457		LmjF11.0590	DB00121		LmjF17.0250	DB00158		LmjF27.0090	DB00622		LmjF13.0780	DB00514		LmjF18.0510	DB06151
LmjF05.0290	DB00458		LmjF11.0590	DB00130		LmjF17.0250	DB00165		LmjF27.0090	DB00623		LmjF13.0780	DB00515		LmjF18.0580	DB00157
LmjF05.0290	DB00462		LmjF11.0590	DB00139		LmjF17.0250	DB00624		LmjF27.0090	DB00624		LmjF13.0780	DB00523		LmjF18.0670	DB00118
LmjF05.0290	DB00468		LmjF11.0590	DB00142		LmjF17.0270	DB00116		LmjF27.0090	DB00625		LmjF13.0780	DB00530		LmjF18.0670	DB00119
LmjF05.0290	DB00488		LmjF11.0590	DB00145		LmjF17.0270	DB00157		LmjF27.0090	DB00635		LmjF13.0780	DB00544		LmjF18.0670	DB00123
LmjF05.0290	DB00494		LmjF11.0590	DB00157		LmjF17.0270	DB00171		LmjF27.0090	DB00636		LmjF13.0780	DB00553		LmjF18.0670	DB00127
LmjF05.0290	DB00495		LmjF11.0590	DB00161		LmjF17.0270	DB01093		LmjF27.0090	DB00641		LmjF13.0780	DB00605		LmjF18.0670	DB00128
LmjF05.0290	DB00509		LmjF11.0590	DB00171		LmjF17.0270	DB01592		LmjF27.0090	DB00643		LmjF13.0780	DB00608		LmjF18.0670	DB00131
LmjF05.0290	DB00513		LmjF11.0590	DB00313		LmjF17.0360	DB00169		LmjF27.0090	DB00646		LmjF13.0780	DB00619		LmjF18.0670	DB00139
LmjF05.0290	DB00523		LmjF11.0590	DB00583		LmjF17.0360	DB00171		LmjF27.0090	DB00648		LmjF13.0780	DB00624		LmjF18.0670	DB00142
LmjF05.0290	DB00550		LmjF11.0590	DB00615		LmjF17.0360	DB00441		LmjF27.0090	DB00655		LmjF13.0780	DB00640		LmjF18.0670	DB00143
LmjF05.0290	DB00551		LmjF11.0590	DB01034		LmjF17.0360	DB00523		LmjF27.0090	DB00661		LmjF13.0780	DB00641		LmjF18.0670	DB00148
LmjF05.0290	DB00553		LmjF11.1000	DB00119		LmjF17.0360	DB00544		LmjF27.0090	DB00673		LmjF13.0780	DB00668		LmjF18.0670	DB00157
LmjF05.0290	DB00563		LmjF11.1000	DB00128		LmjF17.0360	DB00755		LmjF27.0090	DB00674		LmjF13.0780	DB00675		LmjF18.0670	DB00171
LmjF05.0290	DB00564		LmjF11.1000	DB00131		LmjF17.0360	DB00928		LmjF27.0090	DB00675		LmjF13.0780	DB00678		LmjF18.0670	DB00173
LmjF05.0290	DB00572		LmjF11.1000	DB00139		LmjF17.0360	DB00982		LmjF27.0090	DB00678		LmjF13.0780	DB00695		LmjF18.0670	DB00182
LmjF05.0290	DB00583		LmjF11.1000	DB00157		LmjF17.0360	DB00987		LmjF27.0090	DB00682		LmjF13.0780	DB00700		LmjF18.0670	DB00279
LmjF05.0290	DB00594		LmjF11.1000	DB00171		LmjF17.0360	DB01101		LmjF27.0090	DB00683		LmjF13.0780	DB00712		LmjF18.0670	DB00575
LmjF05.0290	DB00605		LmjF11.1000	DB00742		LmjF17.0360	DB01593		LmjF27.0090	DB00694		LmjF13.0780	DB00742		LmjF18.0670	DB00583
LmjF05.0290	DB00622		LmjF11.1000	DB00828		LmjF17.0725	DB00130		LmjF27.0090	DB00696		LmjF13.0780	DB00746		LmjF18.0670	DB00699
LmjF05.0290	DB00624		LmjF11.1100	DB00126		LmjF17.0725	DB00131		LmjF27.0090	DB00700		LmjF13.0780	DB00747		LmjF18.0670	DB00718
LmjF05.0290	DB00627		LmjF11.1100	DB00136		LmjF17.0725	DB00142		LmjF27.0090	DB00701		LmjF13.0780	DB00753		LmjF18.0670	DB00877
LmjF05.0290	DB00636		LmjF11.1100	DB00143		LmjF17.0725	DB00157		LmjF27.0090	DB00705		LmjF13.0780	DB00755		LmjF18.0670	DB01019
LmjF05.0290	DB00640		LmjF11.1100	DB00146		LmjF17.0725	DB00171		LmjF27.0090	DB00717		LmjF13.0780	DB00773		LmjF18.0670	DB01407
LmjF05.0290	DB00649		LmjF11.1100	DB00150		LmjF17.0725	DB00173		LmjF27.0090	DB00734		LmjF13.0780	DB00778		LmjF18.0670	DB01430
LmjF05.0290	DB00653		LmjF11.1100	DB00153		LmjF17.0725	DB00352		LmjF27.0090	DB00736		LmjF13.0780	DB00783		LmjF18.0670	DB01576
LmjF05.0290	DB00657		LmjF11.1100	DB00157		LmjF17.0725	DB00688		LmjF27.0090	DB00741		LmjF13.0780	DB00788		LmjF18.0670	DB01592
LmjF05.0290	DB00661		LmjF11.1100	DB00159		LmjF17.0725	DB00811		LmjF27.0090	DB00744		LmjF13.0780	DB00798		LmjF18.0680	DB00118
LmjF05.0290	DB00667		LmjF11.1100	DB00162		LmjF17.0725	DB00993		LmjF27.0090	DB00745		LmjF13.0780	DB00834		LmjF18.0680	DB00119
LmjF05.0290	DB00668		LmjF11.1100	DB00163		LmjF17.0725	DB01024		LmjF27.0090	DB00755		LmjF13.0780	DB00864		LmjF18.0680	DB00123
LmjF05.0290	DB00694		LmjF11.1100	DB00168		LmjF17.0725	DB01033		LmjF27.0090	DB00757		LmjF13.0780	DB00877		LmjF18.0680	DB00127
LmjF05.0290	DB00709		LmjF11.1100	DB00169		LmjF17.1390	DB00131		LmjF27.0090	DB00758		LmjF13.0780	DB00898		LmjF18.0680	DB00128
LmjF05.0290	DB00715		LmjF11.1100	DB00170		LmjF17.1390	DB00152		LmjF27.0090	DB00762		LmjF13.0780	DB00907		LmjF18.0680	DB00131
LmjF05.0290	DB00727		LmjF11.1100	DB00176		LmjF17.1390	DB00171		LmjF27.0090	DB00764		LmjF13.0780	DB00917		LmjF18.0680	DB00139
LmjF05.0290	DB00741		LmjF11.1100	DB00179		LmjF17.1390	DB00328		LmjF27.0090	DB00773		LmjF13.0780	DB00928		LmjF18.0680	DB00142
LmjF05.0290	DB00742		LmjF11.1100	DB00184		LmjF17.1390	DB00368		LmjF27.0090	DB00776		LmjF13.0780	DB00936		LmjF18.0680	DB00143
LmjF05.0290	DB00755		LmjF11.1100	DB00196		LmjF17.1390	DB00411		LmjF27.0090	DB00778		LmjF13.0780	DB00945		LmjF18.0680	DB00148
LmjF05.0290	DB00759		LmjF11.1100	DB00199		LmjF17.1390	DB00424		LmjF27.0090	DB00783		LmjF13.0780	DB00947		LmjF18.0680	DB00157
LmjF05.0290	DB00763		LmjF11.1100	DB00201		LmjF17.1390	DB00545		LmjF27.0090	DB00802		LmjF13.0780	DB00977		LmjF18.0680	DB00171
LmjF05.0290	DB00770		LmjF11.1100	DB00213		LmjF17.1390	DB00564		LmjF27.0090	DB00813		LmjF13.0780	DB00980		LmjF18.0680	DB00173
LmjF05.0290	DB00789		LmjF11.1100	DB00220		LmjF17.1390	DB00572		LmjF27.0090	DB00820		LmjF13.0780	DB00982		LmjF18.0680	DB00182
LmjF05.0290	DB00790		LmjF11.1100	DB00227		LmjF17.1390	DB00714		LmjF27.0090	DB00829		LmjF13.0780	DB00988		LmjF18.0680	DB00279
LmjF05.0290	DB00812		LmjF11.1100	DB00251		LmjF17.1390	DB00981		LmjF27.0090	DB00834		LmjF13.0780	DB00997		LmjF18.0680	DB00575
LmjF05.0290	DB00819		LmjF11.1100	DB00252		LmjF17.1390	DB00988		LmjF27.0090	DB00836		LmjF13.0780	DB01005		LmjF18.0680	DB00583
LmjF05.0290	DB00831		LmjF11.1100	DB00254		LmjF17.1390	DB01010		LmjF27.0090	DB00843		LmjF13.0780	DB01017		LmjF18.0680	DB00699
LmjF05.0290	DB00834		LmjF11.1100	DB00257		LmjF17.1390	DB01356		LmjF27.0090	DB00850		LmjF13.0780	DB01029		LmjF18.0680	DB00718
LmjF05.0290	DB00877		LmjF11.1100	DB00266		LmjF17.1390	DB01400		LmjF27.0090	DB00855		LmjF13.0780	DB01055		LmjF18.0680	DB00877
LmjF05.0290	DB00887		LmjF11.1100	DB00277		LmjF17.1390	DB01593		LmjF27.0090	DB00860		LmjF13.0780	DB01064		LmjF18.0680	DB01019
LmjF05.0290	DB00906		LmjF11.1100	DB00279		LmjF17.1460	DB00145		LmjF27.0090	DB00862		LmjF13.0780	DB01092		LmjF18.0680	DB01407
LmjF05.0290	DB00908		LmjF11.1100	DB00281		LmjF17.1460	DB00746		LmjF27.0090	DB00863		LmjF13.0780	DB01093		LmjF18.0680	DB01430
LmjF05.0290	DB00932		LmjF11.1100	DB00316		LmjF17.1460	DB00855		LmjF27.0090	DB00864		LmjF13.0780	DB01133		LmjF18.0680	DB01576
LmjF05.0290	DB00946		LmjF11.1100	DB00321		LmjF17.1460	DB01174		LmjF27.0090	DB00865		LmjF13.0780	DB01153		LmjF18.0680	DB01592
LmjF05.0290	DB00955		LmjF11.1100	DB00328		LmjF17.1460	DB01592		LmjF27.0090	DB00872		LmjF13.0780	DB01154		LmjF18.0990	DB00157
LmjF05.0290	DB00959		LmjF11.1100	DB00331		LmjF17.1460	DB01593		LmjF27.0090	DB00877		LmjF13.0780	DB01167		LmjF18.0990	DB00316
LmjF05.0290	DB00974		LmjF11.1100	DB00338		LmjF18.0020	DB00171		LmjF27.0090	DB00889		LmjF13.0780	DB01169		LmjF18.0990	DB01093
LmjF05.0290	DB00982		LmjF11.1100	DB00343		LmjF18.0020	DB01599		LmjF27.0090	DB00894		LmjF13.0780	DB01179		LmjF18.1040	DB00131
LmjF05.0290	DB01005		LmjF11.1100	DB00347		LmjF18.0090	DB00129		LmjF27.0090	DB00898		LmjF13.0780	DB01183		LmjF18.1040	DB00142
LmjF05.0290	DB01034		LmjF11.1100	DB00356		LmjF18.0090	DB00141		LmjF27.0090	DB00904		LmjF13.0780	DB01200		LmjF18.1040	DB00151
LmjF05.0290	DB01039		LmjF11.1100	DB00357		LmjF18.0090	DB00148		LmjF27.0090	DB00906		LmjF13.0780	DB01221		LmjF18.1040	DB00171
LmjF05.0290	DB01064		LmjF11.1100	DB00381		LmjF18.0090	DB00155		LmjF27.0090	DB00907		LmjF13.0780	DB01229		LmjF18.1040	DB06151
LmjF05.0290	DB01075		LmjF11.1100	DB00388		LmjF18.0090	DB00171		LmjF27.0090	DB00908		LmjF13.0780	DB01234		LmjF18.1210	DB00123
LmjF05.0290	DB01092		LmjF11.1100	DB00396		LmjF18.0090	DB00284		LmjF27.0090	DB00909		LmjF13.0780	DB01248		LmjF18.1210	DB00125
LmjF05.0290	DB01100		LmjF11.1100	DB00412		LmjF18.0090	DB00311		LmjF27.0090	DB00910		LmjF13.0780	DB01265		LmjF18.1210	DB00128
LmjF05.0290	DB01103		LmjF11.1100	DB00424		LmjF18.0090	DB00419		LmjF27.0090	DB00912		LmjF13.0780	DB01268		LmjF18.1210	DB00130
LmjF05.0290	DB01104		LmjF11.1100	DB00428		LmjF18.0090	DB00491		LmjF27.0090	DB00918		LmjF13.0780	DB01356		LmjF18.1210	DB00131
LmjF05.0290	DB01113		LmjF11.1100	DB00431		LmjF18.0090	DB00741		LmjF27.0090	DB00932		LmjF13.0780	DB01367		LmjF18.1210	DB00134
LmjF05.0290	DB01119		LmjF11.1100	DB00435		LmjF18.0090	DB01296		LmjF27.0090	DB00938		LmjF13.0780	DB01576		LmjF18.1210	DB00142
LmjF05.0290	DB01127		LmjF11.1100	DB00443		LmjF18.0090	DB04878		LmjF27.0090	DB00947		LmjF13.0780	DB01592		LmjF18.1210	DB00149
LmjF05.0290	DB01132		LmjF11.1100	DB00445		LmjF18.0200	DB00118		LmjF27.0090	DB00949		LmjF13.0780	DB01593		LmjF18.1210	DB00151
LmjF05.0290	DB01151		LmjF11.1100	DB00448		LmjF18.0200	DB00134		LmjF27.0090	DB00950		LmjF13.0780	DB01609		LmjF18.1210	DB00167
LmjF05.0290	DB01172		LmjF11.1100	DB00458		LmjF18.0200	DB00171		LmjF27.0090	DB00951		LmjF13.0780	DB02546		LmjF18.1210	DB00171
LmjF05.0290	DB01177		LmjF11.1100	DB00468		LmjF18.0200	DB01592		LmjF27.0090	DB00956		LmjF13.0780	DB04786		LmjF18.1210	DB00172
LmjF05.0290	DB01219		LmjF11.1100	DB00499		LmjF18.0440	DB00571		LmjF27.0090	DB00959		LmjF13.0780	DB04894		LmjF18.1210	DB00435
LmjF05.0290	DB01234		LmjF11.1100	DB00501		LmjF18.0480	DB00173		LmjF27.0090	DB00962		LmjF13.0780	DB06151		LmjF18.1210	DB00482
LmjF05.0290	DB01275		LmjF11.1100	DB00503		LmjF18.0480	DB00322		LmjF27.0090	DB00972		LmjF13.0780	DB06196		LmjF18.1210	DB00855
LmjF05.0290	DB01356		LmjF11.1100	DB00514		LmjF18.0510	DB00119		LmjF27.0090	DB00976		LmjF13.0980	DB00128		LmjF18.1210	DB01003
LmjF05.0290	DB01367		LmjF11.1100	DB00515		LmjF18.0510	DB00139		LmjF27.0090	DB00977		LmjF13.0980	DB00131		LmjF18.1210	DB01582
LmjF05.0290	DB01392		LmjF11.1100	DB00518		LmjF18.0510	DB00157		LmjF27.0090	DB00982		LmjF13.0980	DB00173		LmjF18.1210	DB01593
LmjF05.0290	DB01393		LmjF11.1100	DB00523		LmjF18.0510	DB00171		LmjF27.0090	DB00990		LmjF13.0980	DB00175		LmjF18.1220	DB00123
LmjF05.0290	DB01421		LmjF11.1100	DB00531		LmjF18.0510	DB00435		LmjF27.0090	DB00997		LmjF13.0980	DB00194		LmjF18.1220	DB00125
LmjF05.0290	DB01586		LmjF11.1100	DB00532		LmjF18.0510	DB00445		LmjF27.0090	DB01006		LmjF13.0980	DB00435		LmjF18.1220	DB00128
LmjF05.0290	DB01592		LmjF11.1100	DB00540		LmjF18.0510	DB00636		LmjF27.0090	DB01007		LmjF13.0980	DB00552		LmjF18.1220	DB00130
LmjF05.0290	DB01598		LmjF11.1100	DB00544		LmjF18.0510	DB00746		LmjF27.0090	DB01011		LmjF13.0980	DB00640		LmjF18.1220	DB00131
LmjF05.0290	DB04786		LmjF11.1100	DB00553		LmjF18.0510	DB00997		LmjF27.0090	DB01012		LmjF13.0980	DB00641		LmjF18.1220	DB00134
LmjF05.0290	DB04844		LmjF11.1100	DB00563		LmjF18.0510	DB01592		LmjF27.0090	DB01016		LmjF13.0980	DB01064		LmjF18.1220	DB00142
LmjF05.0290	DB06151		LmjF11.1100	DB00564		LmjF18.0510	DB01593		LmjF27.0090	DB01023		LmjF13.0980	DB01076		LmjF18.1220	DB00149
LmjF05.0290	DB06262		LmjF11.1100	DB00571		LmjF18.0560	DB00171		LmjF27.0090	DB01026		LmjF13.0980	DB01095		LmjF18.1220	DB00151
LmjF05.0350	DB00104		LmjF11.1100	DB00572		LmjF18.0580	DB00121		LmjF27.0090	DB01036		LmjF13.0980	DB01593		LmjF18.1220	DB00167
LmjF05.0350	DB00114		LmjF11.1100	DB00582		LmjF18.0580	DB00131		LmjF27.0090	DB01045		LmjF13.1100	DB00123		LmjF18.1220	DB00171
LmjF05.0350	DB00116		LmjF11.1100	DB00586		LmjF18.0580	DB00157		LmjF27.0090	DB01054		LmjF13.1100	DB00125		LmjF18.1220	DB00172
LmjF05.0350	DB00117		LmjF11.1100	DB00605		LmjF18.0580	DB00171		LmjF27.0090	DB01062		LmjF13.1100	DB00128		LmjF18.1220	DB00435
LmjF05.0350	DB00119		LmjF11.1100	DB00622		LmjF18.0580	DB00172		LmjF27.0090	DB01068		LmjF13.1100	DB00130		LmjF18.1220	DB00482
LmjF05.0350	DB00120		LmjF11.1100	DB00624		LmjF18.0580	DB00583		LmjF27.0090	DB01072		LmjF13.1100	DB00131		LmjF18.1220	DB00855
LmjF05.0350	DB00122		LmjF11.1100	DB00636		LmjF18.0580	DB00636		LmjF27.0090	DB01075		LmjF13.1100	DB00134		LmjF18.1220	DB01003
LmjF05.0350	DB00126		LmjF11.1100	DB00639		LmjF18.0670	DB00119		LmjF27.0090	DB01076		LmjF13.1100	DB00142		LmjF18.1220	DB01582
LmjF05.0350	DB00128		LmjF11.1100	DB00641		LmjF18.0670	DB00127		LmjF27.0090	DB01095		LmjF13.1100	DB00149		LmjF18.1220	DB01593
LmjF05.0350	DB00134		LmjF11.1100	DB00646		LmjF18.0670	DB00128		LmjF27.0090	DB01100		LmjF13.1100	DB00167		LmjF18.1380	DB00119
LmjF05.0350	DB00135		LmjF11.1100	DB00650		LmjF18.0670	DB00131		LmjF27.0090	DB01104		LmjF13.1100	DB00171		LmjF18.1380	DB00120
LmjF05.0350	DB00137		LmjF11.1100	DB00655		LmjF18.0670	DB00139		LmjF27.0090	DB01105		LmjF13.1100	DB00172		LmjF18.1380	DB00135
LmjF05.0350	DB00139		LmjF11.1100	DB00661		LmjF18.0670	DB00142		LmjF27.0090	DB01110		LmjF13.1190	DB00128		LmjF18.1380	DB00139
LmjF05.0350	DB00140		LmjF11.1100	DB00675		LmjF18.0670	DB00157		LmjF27.0090	DB01114		LmjF13.1190	DB00131		LmjF18.1380	DB00142
LmjF05.0350	DB00141		LmjF11.1100	DB00681		LmjF18.0670	DB00171		LmjF27.0090	DB01115		LmjF13.1190	DB00139		LmjF18.1380	DB00149
LmjF05.0350	DB00142		LmjF11.1100	DB00682		LmjF18.0670	DB00173		LmjF27.0090	DB01118		LmjF13.1190	DB00171		LmjF18.1380	DB00150
LmjF05.0350	DB00143		LmjF11.1100	DB00683		LmjF18.0670	DB00182		LmjF27.0090	DB01124		LmjF13.1190	DB00173		LmjF18.1380	DB00152
LmjF05.0350	DB00145		LmjF11.1100	DB00727		LmjF18.0670	DB00575		LmjF27.0090	DB01127		LmjF13.1190	DB00437		LmjF18.1380	DB00157
LmjF05.0350	DB00149		LmjF11.1100	DB00730		LmjF18.0670	DB01407		LmjF27.0090	DB01129		LmjF13.1620	DB00196		LmjF18.1380	DB00160
LmjF05.0350	DB00150		LmjF11.1100	DB00736		LmjF18.0670	DB01576		LmjF27.0090	DB01132		LmjF13.1620	DB00251		LmjF18.1380	DB00161
LmjF05.0350	DB00151		LmjF11.1100	DB00741		LmjF18.0680	DB00119		LmjF27.0090	DB01153		LmjF13.1620	DB00525		LmjF18.1380	DB00167
LmjF05.0350	DB00152		LmjF11.1100	DB00746		LmjF18.0680	DB00127		LmjF27.0090	DB01156		LmjF13.1620	DB00681		LmjF18.1380	DB00171
LmjF05.0350	DB00155		LmjF11.1100	DB00753		LmjF18.0680	DB00128		LmjF27.0090	DB01166		LmjF13.1620	DB00735		LmjF18.1380	DB00243
LmjF05.0350	DB00156		LmjF11.1100	DB00755		LmjF18.0680	DB00131		LmjF27.0090	DB01167		LmjF13.1620	DB00857		LmjF18.1380	DB00668
LmjF05.0350	DB00157		LmjF11.1100	DB00758		LmjF18.0680	DB00139		LmjF27.0090	DB01173		LmjF13.1620	DB01026		LmjF18.1380	DB00898
LmjF05.0350	DB00158		LmjF11.1100	DB00762		LmjF18.0680	DB00142		LmjF27.0090	DB01174		LmjF13.1620	DB01076		LmjF18.1480	DB00116
LmjF05.0350	DB00159		LmjF11.1100	DB00763		LmjF18.0680	DB00157		LmjF27.0090	DB01175		LmjF13.1620	DB01091		LmjF18.1480	DB00157
LmjF05.0350	DB00161		LmjF11.1100	DB00773		LmjF18.0680	DB00171		LmjF27.0090	DB01181		LmjF13.1620	DB01110		LmjF18.1480	DB00171
LmjF05.0350	DB00162		LmjF11.1100	DB00783		LmjF18.0680	DB00173		LmjF27.0090	DB01182		LmjF13.1620	DB01118		LmjF18.1510	DB00171
LmjF05.0350	DB00163		LmjF11.1100	DB00802		LmjF18.0680	DB00182		LmjF27.0090	DB01184		LmjF13.1620	DB01167		LmjF18.1510	DB00213
LmjF05.0350	DB00166		LmjF11.1100	DB00812		LmjF18.0680	DB00575		LmjF27.0090	DB01198		LmjF13.1680	DB00129		LmjF18.1510	DB00232
LmjF05.0350	DB00167		LmjF11.1100	DB00813		LmjF18.0680	DB01407		LmjF27.0090	DB01200		LmjF13.1680	DB00142		LmjF18.1510	DB00322
LmjF05.0350	DB00170		LmjF11.1100	DB00818		LmjF18.0680	DB01576		LmjF27.0090	DB01206		LmjF13.1680	DB00155		LmjF18.1510	DB00338
LmjF05.0350	DB00171		LmjF11.1100	DB00822		LmjF18.0990	DB00157		LmjF27.0090	DB01207		LmjF13.1680	DB00157		LmjF18.1510	DB00390
LmjF05.0350	DB00173		LmjF11.1100	DB00829		LmjF18.0990	DB01093		LmjF27.0090	DB01211		LmjF13.1680	DB00172		LmjF18.1510	DB00446
LmjF05.0350	DB00178		LmjF11.1100	DB00834		LmjF18.1040	DB00131		LmjF27.0090	DB01215		LmjF14.0350	DB00114		LmjF18.1510	DB00448
LmjF05.0350	DB00179		LmjF11.1100	DB00850		LmjF18.1040	DB00142		LmjF27.0090	DB01216		LmjF14.0350	DB00121		LmjF18.1510	DB00451
LmjF05.0350	DB00184		LmjF11.1100	DB00854		LmjF18.1040	DB00151		LmjF27.0090	DB01217		LmjF14.0350	DB00128		LmjF18.1510	DB00508
LmjF05.0350	DB00194		LmjF11.1100	DB00857		LmjF18.1040	DB00171		LmjF27.0090	DB01218		LmjF14.0350	DB00134		LmjF18.1510	DB00509
LmjF05.0350	DB00199		LmjF11.1100	DB00864		LmjF18.1210	DB00123		LmjF27.0090	DB01222		LmjF14.0350	DB00156		LmjF18.1510	DB00511
LmjF05.0350	DB00212		LmjF11.1100	DB00865		LmjF18.1210	DB00125		LmjF27.0090	DB01224		LmjF14.0350	DB00167		LmjF18.1510	DB00513
LmjF05.0350	DB00227		LmjF11.1100	DB00908		LmjF18.1210	DB00128		LmjF27.0090	DB01229		LmjF14.0350	DB00171		LmjF18.1510	DB00594
LmjF05.0350	DB00248		LmjF11.1100	DB00916		LmjF18.1210	DB00130		LmjF27.0090	DB01232		LmjF14.0460	DB00114		LmjF18.1510	DB00608
LmjF05.0350	DB00249		LmjF11.1100	DB00951		LmjF18.1210	DB00131		LmjF27.0090	DB01234		LmjF14.0460	DB00116		LmjF18.1510	DB00661
LmjF05.0350	DB00255		LmjF11.1100	DB00976		LmjF18.1210	DB00133		LmjF27.0090	DB01238		LmjF14.0460	DB00118		LmjF18.1510	DB00668
LmjF05.0350	DB00262		LmjF11.1100	DB00977		LmjF18.1210	DB00134		LmjF27.0090	DB01241		LmjF14.0460	DB00119		LmjF18.1510	DB00695
LmjF05.0350	DB00266		LmjF11.1100	DB00982		LmjF18.1210	DB00142		LmjF27.0090	DB01244		LmjF14.0460	DB00133		LmjF18.1510	DB00736
LmjF05.0350	DB00277		LmjF11.1100	DB00997		LmjF18.1210	DB00149		LmjF27.0090	DB01248		LmjF14.0460	DB00134		LmjF18.1510	DB00753
LmjF05.0350	DB00279		LmjF11.1100	DB01006		LmjF18.1210	DB00151		LmjF27.0090	DB01254		LmjF14.0460	DB00138		LmjF18.1510	DB00774
LmjF05.0350	DB00285		LmjF11.1100	DB01007		LmjF18.1210	DB00156		LmjF27.0090	DB01258		LmjF14.0460	DB00139		LmjF18.1510	DB00831
LmjF05.0350	DB00305		LmjF11.1100	DB01011		LmjF18.1210	DB00167		LmjF27.0090	DB01259		LmjF14.0460	DB00147		LmjF18.1510	DB00864
LmjF05.0350	DB00313		LmjF11.1100	DB01016		LmjF18.1210	DB00171		LmjF27.0090	DB01261		LmjF14.0460	DB00151		LmjF18.1510	DB00887
LmjF05.0350	DB00316		LmjF11.1100	DB01023		LmjF18.1210	DB00172		LmjF27.0090	DB01263		LmjF14.0460	DB00156		LmjF18.1510	DB00903
LmjF05.0350	DB00328		LmjF11.1100	DB01026		LmjF18.1210	DB00482		LmjF27.0090	DB01264		LmjF14.0460	DB00160		LmjF18.1510	DB01021
LmjF05.0350	DB00332		LmjF11.1100	DB01033		LmjF18.1210	DB01593		LmjF27.0090	DB01267		LmjF14.0460	DB00171		LmjF18.1510	DB01078
LmjF05.0350	DB00336		LmjF11.1100	DB01039		LmjF18.1220	DB00123		LmjF27.0090	DB01268		LmjF14.0460	DB00325		LmjF18.1510	DB01092
LmjF05.0350	DB00338		LmjF11.1100	DB01045		LmjF18.1220	DB00125		LmjF27.0090	DB01287		LmjF14.0460	DB00435		LmjF18.1510	DB01110
LmjF05.0350	DB00352		LmjF11.1100	DB01058		LmjF18.1220	DB00128		LmjF27.0090	DB01319		LmjF14.0460	DB00855		LmjF18.1510	DB01118
LmjF05.0350	DB00358		LmjF11.1100	DB01065		LmjF18.1220	DB00130		LmjF27.0090	DB01355		LmjF14.0460	DB00975		LmjF18.1510	DB01119
LmjF05.0350	DB00364		LmjF11.1100	DB01076		LmjF18.1220	DB00131		LmjF27.0090	DB01361		LmjF14.0460	DB01016		LmjF18.1510	DB01129
LmjF05.0350	DB00381		LmjF11.1100	DB01086		LmjF18.1220	DB00133		LmjF27.0090	DB01409		LmjF14.0460	DB01599		LmjF18.1510	DB01158
LmjF05.0350	DB00406		LmjF11.1100	DB01095		LmjF18.1220	DB00134		LmjF27.0090	DB01410		LmjF14.0460	DB06151		LmjF18.1510	DB01159
LmjF05.0350	DB00415		LmjF11.1100	DB01096		LmjF18.1220	DB00142		LmjF27.0090	DB01586		LmjF14.0510	DB00132		LmjF18.1510	DB01197
LmjF05.0350	DB00420		LmjF11.1100	DB01099		LmjF18.1220	DB00149		LmjF27.0090	DB01590		LmjF14.0510	DB00396		LmjF18.1510	DB01244
LmjF05.0350	DB00428		LmjF11.1100	DB01104		LmjF18.1220	DB00151		LmjF27.0090	DB01591		LmjF14.0510	DB00412		LmjF18.1510	DB01356
LmjF05.0350	DB00431		LmjF11.1100	DB01110		LmjF18.1220	DB00156		LmjF27.0090	DB01601		LmjF14.0510	DB00443		LmjF18.1510	DB01370
LmjF05.0350	DB00435		LmjF11.1100	DB01115		LmjF18.1220	DB00167		LmjF27.0090	DB01628		LmjF14.0510	DB00583		LmjF18.1510	DB01396
LmjF05.0350	DB00445		LmjF11.1100	DB01124		LmjF18.1220	DB00171		LmjF27.0090	DB04573		LmjF14.0510	DB00636		LmjF18.1510	DB01400
LmjF05.0350	DB00446		LmjF11.1100	DB01127		LmjF18.1220	DB00172		LmjF27.0090	DB04794		LmjF14.0510	DB00977		LmjF18.1510	DB01430
LmjF05.0350	DB00448		LmjF11.1100	DB01128		LmjF18.1220	DB00482		LmjF27.0090	DB04835		LmjF14.0510	DB01132		LmjF18.1510	DB01592
LmjF05.0350	DB00451		LmjF11.1100	DB01132		LmjF18.1220	DB01593		LmjF27.0090	DB04840		LmjF14.0510	DB01234		LmjF18.1510	DB01593
LmjF05.0350	DB00499		LmjF11.1100	DB01153		LmjF18.1330	DB00119		LmjF27.0090	DB06144		LmjF14.0640	DB00170		LmjF18.1510	DB04841
LmjF05.0350	DB00500		LmjF11.1100	DB01156		LmjF18.1330	DB00122		LmjF27.0090	DB06267		LmjF14.0640	DB00412		LmjF18.1510	DB04842
LmjF05.0350	DB00509		LmjF11.1100	DB01159		LmjF18.1330	DB00139		LmjF27.0100	DB00030		LmjF14.0640	DB00494		LmjF18.1520	DB00171
LmjF05.0350	DB00514		LmjF11.1100	DB01162		LmjF18.1330	DB00171		LmjF27.0100	DB00039		LmjF14.0640	DB00641		LmjF18.1520	DB00213
LmjF05.0350	DB00523		LmjF11.1100	DB01167		LmjF18.1330	DB00443		LmjF27.0100	DB00046		LmjF14.0640	DB01338		LmjF18.1520	DB00232
LmjF05.0350	DB00541		LmjF11.1100	DB01173		LmjF18.1330	DB01234		LmjF27.0100	DB00047		LmjF14.0650	DB00170		LmjF18.1520	DB00322
LmjF05.0350	DB00544		LmjF11.1100	DB01174		LmjF18.1380	DB00119		LmjF27.0100	DB00071		LmjF14.0650	DB00494		LmjF18.1520	DB00338
LmjF05.0350	DB00548		LmjF11.1100	DB01181		LmjF18.1380	DB00142		LmjF27.0100	DB00072		LmjF14.0650	DB00641		LmjF18.1520	DB00390
LmjF05.0350	DB00550		LmjF11.1100	DB01200		LmjF18.1380	DB00149		LmjF27.0100	DB00091		LmjF14.0650	DB01338		LmjF18.1520	DB00446
LmjF05.0350	DB00559		LmjF11.1100	DB01211		LmjF18.1380	DB00157		LmjF27.0100	DB00102		LmjF14.0660	DB00170		LmjF18.1520	DB00448
LmjF05.0350	DB00566		LmjF11.1100	DB01213		LmjF18.1380	DB00161		LmjF27.0100	DB00131		LmjF14.0660	DB00412		LmjF18.1520	DB00451
LmjF05.0350	DB00570		LmjF11.1100	DB01223		LmjF18.1380	DB00167		LmjF27.0100	DB00136		LmjF14.0660	DB00494		LmjF18.1520	DB00508
LmjF05.0350	DB00583		LmjF11.1100	DB01229		LmjF18.1380	DB00171		LmjF27.0100	DB00144		LmjF14.0660	DB00641		LmjF18.1520	DB00509
LmjF05.0350	DB00584		LmjF11.1100	DB01232		LmjF18.1380	DB00668		LmjF27.0100	DB00163		LmjF14.0660	DB01338		LmjF18.1520	DB00511
LmjF05.0350	DB00590		LmjF11.1100	DB01234		LmjF18.1380	DB01394		LmjF27.0100	DB00169		LmjF14.0670	DB00170		LmjF18.1520	DB00513
LmjF05.0350	DB00608		LmjF11.1100	DB01240		LmjF18.1480	DB00116		LmjF27.0100	DB00171		LmjF14.0670	DB00412		LmjF18.1520	DB00594
LmjF05.0350	DB00613		LmjF11.1100	DB01248		LmjF18.1480	DB00119		LmjF27.0100	DB00173		LmjF14.0670	DB00494		LmjF18.1520	DB00608
LmjF05.0350	DB00624		LmjF11.1100	DB01263		LmjF18.1480	DB00133		LmjF27.0100	DB00281		LmjF14.0670	DB00641		LmjF18.1520	DB00661
LmjF05.0350	DB00627		LmjF11.1100	DB01355		LmjF18.1480	DB00139		LmjF27.0100	DB00313		LmjF14.0670	DB01338		LmjF18.1520	DB00668
LmjF05.0350	DB00636		LmjF11.1100	DB01361		LmjF18.1480	DB00145		LmjF27.0100	DB00317		LmjF14.0680	DB00170		LmjF18.1520	DB00695
LmjF05.0350	DB00638		LmjF11.1100	DB01435		LmjF18.1480	DB00157		LmjF27.0100	DB00398		LmjF14.0680	DB00412		LmjF18.1520	DB00736
LmjF05.0350	DB00640		LmjF11.1100	DB01437		LmjF18.1480	DB00171		LmjF27.0100	DB00482		LmjF14.0680	DB00494		LmjF18.1520	DB00753
LmjF05.0350	DB00648		LmjF11.1100	DB01586		LmjF18.1480	DB00435		LmjF27.0100	DB00530		LmjF14.0680	DB00641		LmjF18.1520	DB00774
LmjF05.0350	DB00653		LmjF11.1100	DB01592		LmjF18.1480	DB00916		LmjF27.0100	DB00605		LmjF14.0680	DB01338		LmjF18.1520	DB00831
LmjF05.0350	DB00661		LmjF11.1100	DB04573		LmjF18.1480	DB01093		LmjF27.0100	DB00619		LmjF14.0690	DB00170		LmjF18.1520	DB00864
LmjF05.0350	DB00662		LmjF11.1100	DB04794		LmjF18.1480	DB01592		LmjF27.0100	DB00641		LmjF14.0690	DB00412		LmjF18.1520	DB00887
LmjF05.0350	DB00672		LmjF11.1100	DB04840		LmjF18.1510	DB00171		LmjF27.0100	DB00773		LmjF14.0690	DB00494		LmjF18.1520	DB00903
LmjF05.0350	DB00678		LmjF11.1100	DB04930		LmjF18.1510	DB00213		LmjF27.0100	DB00877		LmjF14.0690	DB00641		LmjF18.1520	DB01021
LmjF05.0350	DB00679		LmjF11.1100	DB06151		LmjF18.1510	DB00228		LmjF27.0100	DB00995		LmjF14.0690	DB01034		LmjF18.1520	DB01078
LmjF05.0350	DB00689		LmjF11.1100	DB06267		LmjF18.1510	DB00232		LmjF27.0100	DB01006		LmjF14.0690	DB01338		LmjF18.1520	DB01092
LmjF05.0350	DB00690		LmjF12.0220	DB00119		LmjF18.1510	DB00338		LmjF27.0100	DB01064		LmjF14.0700	DB00170		LmjF18.1520	DB01110
LmjF05.0350	DB00698		LmjF12.0220	DB00143		LmjF18.1510	DB00390		LmjF27.0100	DB01169		LmjF14.0700	DB00412		LmjF18.1520	DB01118
LmjF05.0350	DB00733		LmjF12.0220	DB00157		LmjF18.1510	DB00448		LmjF27.0100	DB01229		LmjF14.0700	DB00494		LmjF18.1520	DB01119
LmjF05.0350	DB00736		LmjF12.0220	DB00201		LmjF18.1510	DB00511		LmjF27.0100	DB01254		LmjF14.0700	DB00641		LmjF18.1520	DB01129
LmjF05.0350	DB00737		LmjF12.0220	DB00756		LmjF18.1510	DB00594		LmjF27.0100	DB01259		LmjF14.0700	DB01034		LmjF18.1520	DB01158
LmjF05.0350	DB00742		LmjF12.0220	DB01246		LmjF18.1510	DB00695		LmjF27.0100	DB01268		LmjF14.0700	DB01338		LmjF18.1520	DB01159
LmjF05.0350	DB00746		LmjF12.0220	DB01592		LmjF18.1510	DB00736		LmjF27.0100	DB01269		LmjF14.0705	DB00170		LmjF18.1520	DB01197
LmjF05.0350	DB00755		LmjF12.0220	DB01593		LmjF18.1510	DB00753		LmjF27.0100	DB01277		LmjF14.0705	DB00412		LmjF18.1520	DB01244
LmjF05.0350	DB00759		LmjF12.0220	DB01614		LmjF18.1510	DB00774		LmjF27.0100	DB01356		LmjF14.0705	DB00494		LmjF18.1520	DB01356
LmjF05.0350	DB00763		LmjF12.0250	DB00131		LmjF18.1510	DB00831		LmjF27.0290	DB00157		LmjF14.0705	DB00641		LmjF18.1520	DB01370
LmjF05.0350	DB00780		LmjF12.0250	DB00151		LmjF18.1510	DB00887		LmjF27.0290	DB01034		LmjF14.0705	DB01338		LmjF18.1520	DB01396
LmjF05.0350	DB00783		LmjF12.0250	DB00171		LmjF18.1510	DB00903		LmjF27.0290	DB01592		LmjF14.0710	DB00170		LmjF18.1520	DB01400
LmjF05.0350	DB00790		LmjF12.0250	DB00182		LmjF18.1510	DB01021		LmjF27.0290	DB01593		LmjF14.0710	DB00494		LmjF18.1520	DB01430
LmjF05.0350	DB00792		LmjF12.0250	DB00515		LmjF18.1510	DB01028		LmjF27.0300	DB00115		LmjF14.0710	DB00641		LmjF18.1520	DB01592
LmjF05.0350	DB00796		LmjF12.0250	DB00678		LmjF18.1510	DB01078		LmjF27.0300	DB00116		LmjF14.0710	DB01338		LmjF18.1520	DB01593
LmjF05.0350	DB00822		LmjF12.0250	DB00682		LmjF18.1510	DB01092		LmjF27.0300	DB00118		LmjF14.0720	DB00170		LmjF18.1520	DB04841
LmjF05.0350	DB00847		LmjF12.0250	DB00714		LmjF18.1510	DB01110		LmjF27.0300	DB00119		LmjF14.0720	DB00641		LmjF18.1520	DB04842
LmjF05.0350	DB00859		LmjF12.0250	DB00988		LmjF18.1510	DB01119		LmjF27.0300	DB00134		LmjF14.0730	DB00170		LmjF18.1660	DB00126
LmjF05.0350	DB00864		LmjF12.0250	DB01273		LmjF18.1510	DB01129		LmjF27.0300	DB00139		LmjF14.0730	DB00494		LmjF18.1660	DB00132
LmjF05.0350	DB00876		LmjF12.0250	DB01370		LmjF18.1510	DB01158		LmjF27.0300	DB00171		LmjF14.0730	DB00641		LmjF18.1660	DB00142
LmjF05.0350	DB00888		LmjF12.0250	DB01576		LmjF18.1510	DB01159		LmjF27.0300	DB00200		LmjF14.0730	DB01338		LmjF18.1660	DB00143
LmjF05.0350	DB00890		LmjF12.0250	DB01593		LmjF18.1510	DB01169		LmjF27.0420	DB00147		LmjF14.0740	DB00154		LmjF18.1660	DB00145
LmjF05.0350	DB00898		LmjF12.0280	DB00114		LmjF18.1510	DB01189		LmjF27.0420	DB00165		LmjF14.0740	DB00170		LmjF18.1660	DB00151
LmjF05.0350	DB00903		LmjF12.0280	DB00118		LmjF18.1510	DB01197		LmjF27.0420	DB00171		LmjF14.0740	DB00412		LmjF18.1660	DB00159
LmjF05.0350	DB00907		LmjF12.0280	DB00119		LmjF18.1510	DB01236		LmjF27.0420	DB00194		LmjF14.0740	DB00494		LmjF18.1660	DB00163
LmjF05.0350	DB00912		LmjF12.0280	DB00123		LmjF18.1510	DB01244		LmjF27.0420	DB00640		LmjF14.0740	DB00641		LmjF18.1660	DB00166
LmjF05.0350	DB00915		LmjF12.0280	DB00125		LmjF18.1510	DB01370		LmjF27.0670	DB00117		LmjF14.0740	DB01034		LmjF18.1660	DB00170
LmjF05.0350	DB00919		LmjF12.0280	DB00126		LmjF18.1510	DB01396		LmjF27.0670	DB00123		LmjF14.0740	DB01338		LmjF18.1660	DB00171
LmjF05.0350	DB00925		LmjF12.0280	DB00127		LmjF18.1510	DB01430		LmjF27.0670	DB00125		LmjF14.0910	DB00142		LmjF18.1660	DB00262
LmjF05.0350	DB00947		LmjF12.0280	DB00128		LmjF18.1510	DB01592		LmjF27.0670	DB00130		LmjF14.0910	DB00143		LmjF18.1660	DB00316
LmjF05.0350	DB00951		LmjF12.0280	DB00129		LmjF18.1510	DB01593		LmjF27.0670	DB00134		LmjF14.0910	DB00145		LmjF18.1660	DB00435
LmjF05.0350	DB00958		LmjF12.0280	DB00142		LmjF18.1520	DB00171		LmjF27.0670	DB00142		LmjF14.0910	DB00151		LmjF18.1660	DB00445
LmjF05.0350	DB00974		LmjF12.0280	DB00143		LmjF18.1520	DB00213		LmjF27.0670	DB00145		LmjF14.0910	DB00163		LmjF18.1660	DB00730
LmjF05.0350	DB00977		LmjF12.0280	DB00147		LmjF18.1520	DB00228		LmjF27.0670	DB00149		LmjF14.0910	DB00171		LmjF18.1660	DB00741
LmjF05.0350	DB00982		LmjF12.0280	DB00153		LmjF18.1520	DB00232		LmjF27.0670	DB00160		LmjF14.0910	DB00316		LmjF18.1660	DB00834
LmjF05.0350	DB00987		LmjF12.0280	DB00155		LmjF18.1520	DB00338		LmjF27.0670	DB00172		LmjF14.0910	DB00847		LmjF18.1660	DB00847
LmjF05.0350	DB00995		LmjF12.0280	DB00156		LmjF18.1520	DB00390		LmjF27.0670	DB00174		LmjF14.0910	DB06151		LmjF18.1660	DB00873
LmjF05.0350	DB00997		LmjF12.0280	DB00158		LmjF18.1520	DB00448		LmjF27.0680	DB00117		LmjF14.1160	DB00119		LmjF18.1660	DB00903
LmjF05.0350	DB01004		LmjF12.0280	DB00160		LmjF18.1520	DB00511		LmjF27.0680	DB00123		LmjF14.1160	DB00120		LmjF18.1660	DB00988
LmjF05.0350	DB01011		LmjF12.0280	DB00162		LmjF18.1520	DB00594		LmjF27.0680	DB00125		LmjF14.1160	DB00131		LmjF18.1660	DB00997
LmjF05.0350	DB01029		LmjF12.0280	DB00171		LmjF18.1520	DB00695		LmjF27.0680	DB00130		LmjF14.1160	DB00136		LmjF18.1660	DB01011
LmjF05.0350	DB01033		LmjF12.0280	DB00174		LmjF18.1520	DB00736		LmjF27.0680	DB00134		LmjF14.1160	DB00139		LmjF18.1660	DB01042
LmjF05.0350	DB01034		LmjF12.0280	DB00179		LmjF18.1520	DB00753		LmjF27.0680	DB00142		LmjF14.1160	DB00142		LmjF18.1660	DB01065
LmjF05.0350	DB01051		LmjF12.0280	DB00194		LmjF18.1520	DB00774		LmjF27.0680	DB00145		LmjF14.1160	DB00155		LmjF18.1660	DB01592
LmjF05.0350	DB01058		LmjF12.0280	DB00277		LmjF18.1520	DB00831		LmjF27.0680	DB00149		LmjF14.1160	DB00171		LmjF18.1660	DB06151
LmjF05.0350	DB01064		LmjF12.0280	DB00279		LmjF18.1520	DB00887		LmjF27.0680	DB00160		LmjF14.1160	DB00264		LmjF19.0710	DB00117
LmjF05.0350	DB01065		LmjF12.0280	DB00295		LmjF18.1520	DB00903		LmjF27.0680	DB00172		LmjF14.1160	DB00335		LmjF19.0710	DB00119
LmjF05.0350	DB01087		LmjF12.0280	DB00328		LmjF18.1520	DB01021		LmjF27.0680	DB00174		LmjF14.1160	DB00467		LmjF19.0710	DB00121
LmjF05.0350	DB01093		LmjF12.0280	DB00339		LmjF18.1520	DB01028		LmjF27.0740	DB00139		LmjF14.1160	DB00481		LmjF19.0710	DB00128
LmjF05.0350	DB01094		LmjF12.0280	DB00358		LmjF18.1520	DB01078		LmjF27.0740	DB00157		LmjF14.1160	DB00487		LmjF19.0710	DB00131
LmjF05.0350	DB01124		LmjF12.0280	DB00396		LmjF18.1520	DB01092		LmjF27.0740	DB01592		LmjF14.1160	DB00513		LmjF19.0710	DB00139
LmjF05.0350	DB01132		LmjF12.0280	DB00424		LmjF18.1520	DB01110		LmjF27.0880	DB00119		LmjF14.1160	DB00523		LmjF19.0710	DB00142
LmjF05.0350	DB01172		LmjF12.0280	DB00428		LmjF18.1520	DB01119		LmjF27.0880	DB00139		LmjF14.1160	DB00536		LmjF19.0710	DB00143
LmjF05.0350	DB01174		LmjF12.0280	DB00435		LmjF18.1520	DB01129		LmjF27.0880	DB00142		LmjF14.1160	DB00537		LmjF19.0710	DB00157
LmjF05.0350	DB01179		LmjF12.0280	DB00443		LmjF18.1520	DB01158		LmjF27.0880	DB00157		LmjF14.1160	DB00741		LmjF19.0710	DB00160
LmjF05.0350	DB01197		LmjF12.0280	DB00458		LmjF18.1520	DB01159		LmjF27.0880	DB00171		LmjF14.1160	DB00755		LmjF19.0710	DB00166
LmjF05.0350	DB01206		LmjF12.0280	DB00477		LmjF18.1520	DB01169		LmjF27.0930	DB00131		LmjF14.1160	DB00766		LmjF19.0710	DB00171
LmjF05.0350	DB01219		LmjF12.0280	DB00482		LmjF18.1520	DB01189		LmjF27.0930	DB00139		LmjF14.1160	DB00773		LmjF19.0710	DB00173
LmjF05.0350	DB01237		LmjF12.0280	DB00499		LmjF18.1520	DB01197		LmjF27.0930	DB00157		LmjF14.1160	DB00779		LmjF19.0710	DB00194
LmjF05.0350	DB01246		LmjF12.0280	DB00523		LmjF18.1520	DB01236		LmjF27.0930	DB00167		LmjF14.1160	DB00818		LmjF19.0710	DB00279
LmjF05.0350	DB01260		LmjF12.0280	DB00548		LmjF18.1520	DB01244		LmjF27.0930	DB00171		LmjF14.1160	DB00982		LmjF19.0710	DB00336
LmjF05.0350	DB01296		LmjF12.0280	DB00550		LmjF18.1520	DB01370		LmjF27.0930	DB00313		LmjF14.1160	DB00988		LmjF19.0710	DB00355
LmjF05.0350	DB01299		LmjF12.0280	DB00554		LmjF18.1520	DB01396		LmjF27.0930	DB00583		LmjF14.1160	DB01059		LmjF19.0710	DB00451
LmjF05.0350	DB01356		LmjF12.0280	DB00572		LmjF18.1520	DB01430		LmjF27.1310	DB00123		LmjF14.1160	DB01087		LmjF19.0710	DB00477
LmjF05.0350	DB01370		LmjF12.0280	DB00575		LmjF18.1520	DB01592		LmjF27.1310	DB00125		LmjF14.1160	DB01112		LmjF19.0710	DB00509
LmjF05.0350	DB01577		LmjF12.0280	DB00591		LmjF18.1520	DB01593		LmjF27.1310	DB00128		LmjF14.1160	DB01137		LmjF19.0710	DB00608
LmjF05.0350	DB01586		LmjF12.0280	DB00594		LmjF18.1660	DB00132		LmjF27.1310	DB00131		LmjF14.1160	DB01165		LmjF19.0710	DB00640
LmjF05.0350	DB01592		LmjF12.0280	DB00605		LmjF18.1660	DB00142		LmjF27.1310	DB00142		LmjF14.1160	DB01172		LmjF19.0710	DB00741
LmjF05.0350	DB01593		LmjF12.0280	DB00608		LmjF18.1660	DB00143		LmjF27.1310	DB00171		LmjF14.1160	DB01356		LmjF19.0710	DB00742
LmjF05.0350	DB01599		LmjF12.0280	DB00624		LmjF18.1660	DB00145		LmjF27.1310	DB00523		LmjF14.1160	DB01593		LmjF19.0710	DB00828
LmjF05.0350	DB01626		LmjF12.0280	DB00629		LmjF18.1660	DB00151		LmjF27.1310	DB00755		LmjF14.1200	DB00122		LmjF19.0710	DB00848
LmjF05.0350	DB01628		LmjF12.0280	DB00640		LmjF18.1660	DB00159		LmjF27.1310	DB00982		LmjF14.1200	DB00133		LmjF19.0985	DB00119
LmjF05.0350	DB06151		LmjF12.0280	DB00675		LmjF18.1660	DB00170		LmjF27.1420	DB00122		LmjF14.1200	DB00144		LmjF19.0985	DB00120
LmjF05.0500	DB00119		LmjF12.0280	DB00755		LmjF18.1660	DB00171		LmjF27.1420	DB00171		LmjF14.1200	DB01344		LmjF19.0985	DB00131
LmjF05.0500	DB00139		LmjF12.0280	DB00770		LmjF18.1660	DB00316		LmjF27.1580	DB00117		LmjF14.1320	DB00114		LmjF19.0985	DB00157
LmjF05.0500	DB00171		LmjF12.0280	DB00783		LmjF18.1660	DB00730		LmjF27.1580	DB00123		LmjF14.1320	DB00116		LmjF19.0985	DB00171
LmjF05.0500	DB00199		LmjF12.0280	DB00907		LmjF18.1660	DB00988		LmjF27.1580	DB00125		LmjF14.1320	DB00119		LmjF19.0985	DB00583
LmjF05.0500	DB00295		LmjF12.0280	DB00917		LmjF18.1660	DB01065		LmjF27.1580	DB00130		LmjF14.1320	DB00133		LmjF19.1005	DB00131
LmjF05.0500	DB00338		LmjF12.0280	DB00982		LmjF18.1660	DB01592		LmjF27.1580	DB00134		LmjF14.1320	DB00134		LmjF19.1005	DB00157
LmjF05.0500	DB00435		LmjF12.0280	DB01005		LmjF18.1660	DB06151		LmjF27.1580	DB00142		LmjF14.1320	DB00139		LmjF19.1005	DB00171
LmjF05.0500	DB00452		LmjF12.0280	DB01064		LmjF19.0710	DB00117		LmjF27.1580	DB00145		LmjF14.1320	DB00140		LmjF19.1005	DB00583
LmjF05.0500	DB00468		LmjF12.0280	DB01075		LmjF19.0710	DB00119		LmjF27.1580	DB00149		LmjF14.1320	DB00142		LmjF19.1040	DB00120
LmjF05.0500	DB00537		LmjF12.0280	DB01082		LmjF19.0710	DB00121		LmjF27.1580	DB00160		LmjF14.1320	DB00145		LmjF19.1040	DB00131
LmjF05.0500	DB00552		LmjF12.0280	DB01234		LmjF19.0710	DB00128		LmjF27.1580	DB00172		LmjF14.1320	DB00147		LmjF19.1040	DB00171
LmjF05.0500	DB00736		LmjF12.0280	DB01262		LmjF19.0710	DB00131		LmjF27.1580	DB00174		LmjF14.1320	DB00156		LmjF19.1040	DB02546
LmjF05.0500	DB00906		LmjF12.0280	DB01265		LmjF19.0710	DB00139		LmjF27.1805	DB00119		LmjF14.1320	DB00157		LmjF19.1560	DB00130
LmjF05.0500	DB00908		LmjF12.0280	DB01356		LmjF19.0710	DB00142		LmjF27.1805	DB00171		LmjF14.1320	DB00158		LmjF19.1560	DB00131
LmjF05.0500	DB01051		LmjF12.0280	DB01392		LmjF19.0710	DB00157		LmjF27.1810	DB00119		LmjF14.1320	DB00160		LmjF19.1560	DB00142
LmjF05.0500	DB01218		LmjF12.0280	DB01420		LmjF19.0710	DB00160		LmjF27.1810	DB00171		LmjF14.1320	DB00171		LmjF19.1560	DB00157
LmjF05.0500	DB01544		LmjF12.0280	DB01592		LmjF19.0710	DB00171		LmjF27.1870	DB00143		LmjF14.1320	DB00173		LmjF19.1560	DB00171
LmjF05.0510	DB00119		LmjF12.0280	DB01593		LmjF19.0710	DB00173		LmjF27.2020	DB00119		LmjF14.1320	DB00563		LmjF19.1560	DB00173
LmjF05.0510	DB00139		LmjF12.0520	DB00114		LmjF19.0710	DB00194		LmjF27.2020	DB00142		LmjF14.1320	DB00650		LmjF19.1560	DB00194
LmjF05.0510	DB00171		LmjF12.0520	DB00171		LmjF19.0710	DB00279		LmjF27.2020	DB00157		LmjF14.1320	DB01004		LmjF19.1560	DB00325
LmjF05.0510	DB00199		LmjF12.0520	DB00194		LmjF19.0710	DB00336		LmjF27.2030	DB00114		LmjF14.1320	DB01055		LmjF19.1560	DB00352
LmjF05.0510	DB00295		LmjF12.0520	DB00274		LmjF19.0710	DB00451		LmjF27.2030	DB00119		LmjF14.1320	DB01157		LmjF19.1560	DB00437
LmjF05.0510	DB00338		LmjF12.0520	DB00640		LmjF19.0710	DB00477		LmjF27.2030	DB00120		LmjF14.1320	DB01260		LmjF19.1560	DB00445
LmjF05.0510	DB00435		LmjF12.0520	DB01092		LmjF19.0710	DB00509		LmjF27.2030	DB00134		LmjF14.1320	DB01592		LmjF19.1560	DB00544
LmjF05.0510	DB00452		LmjF12.0520	DB01103		LmjF19.0710	DB00608		LmjF27.2030	DB00135		LmjF14.1340	DB00131		LmjF19.1560	DB00640
LmjF05.0510	DB00468		LmjF12.0530	DB00119		LmjF19.0710	DB00640		LmjF27.2030	DB00142		LmjF14.1340	DB00171		LmjF19.1560	DB00688
LmjF05.0510	DB00537		LmjF12.0530	DB00123		LmjF19.0710	DB00741		LmjF27.2030	DB00149		LmjF14.1360	DB00122		LmjF19.1560	DB00724
LmjF05.0510	DB00552		LmjF12.0530	DB00131		LmjF19.0710	DB00848		LmjF27.2030	DB00160		LmjF14.1360	DB00157		LmjF19.1560	DB00811
LmjF05.0510	DB00736		LmjF12.0530	DB00142		LmjF19.0985	DB00119		LmjF27.2030	DB00161		LmjF14.1360	DB00313		LmjF19.1560	DB00975
LmjF05.0510	DB00906		LmjF12.0530	DB00143		LmjF19.0985	DB00131		LmjF27.2030	DB00167		LmjF14.1370	DB00128		LmjF19.1560	DB00987
LmjF05.0510	DB00908		LmjF12.0530	DB00148		LmjF19.0985	DB00157		LmjF27.2030	DB00996		LmjF14.1370	DB00131		LmjF19.1560	DB00993
LmjF05.0510	DB01051		LmjF12.0530	DB00151		LmjF19.0985	DB00159		LmjF27.2050	DB00171		LmjF14.1370	DB00135		LmjF19.1560	DB00997
LmjF05.0510	DB01218		LmjF12.0530	DB00161		LmjF19.0985	DB00171		LmjF27.2050	DB00441		LmjF14.1370	DB00150		LmjF19.1560	DB01024
LmjF05.0510	DB01544		LmjF12.0530	DB00171		LmjF19.0985	DB00583		LmjF27.2050	DB00445		LmjF14.1370	DB00171		LmjF19.1560	DB01033
LmjF05.0520	DB00114		LmjF12.0530	DB00328		LmjF19.1005	DB00119		LmjF27.2050	DB00997		LmjF14.1370	DB00513		LmjF19.1560	DB01099
LmjF05.0520	DB00119		LmjF12.0530	DB00411		LmjF19.1005	DB00131		LmjF27.2050	DB01005		LmjF15.0230	DB00118		LmjF19.1560	DB01599
LmjF05.0520	DB00120		LmjF12.0530	DB00599		LmjF19.1005	DB00157		LmjF27.2050	DB01592		LmjF15.0230	DB00123		LmjF20.0100	DB00119
LmjF05.0520	DB00122		LmjF12.0530	DB00624		LmjF19.1005	DB00159		LmjF27.2050	DB01593		LmjF15.0230	DB00125		LmjF20.0100	DB00131
LmjF05.0520	DB00137		LmjF12.0530	DB00742		LmjF19.1005	DB00171		LmjF27.2340	DB00638		LmjF15.0230	DB00128		LmjF20.0100	DB00139
LmjF05.0520	DB00139		LmjF12.0530	DB00779		LmjF19.1005	DB00583		LmjF27.2440	DB00119		LmjF15.0230	DB00130		LmjF20.0100	DB00142
LmjF05.0520	DB00140		LmjF12.0530	DB00818		LmjF19.1040	DB00120		LmjF27.2440	DB00157		LmjF15.0230	DB00131		LmjF20.0100	DB00151
LmjF05.0520	DB00145		LmjF12.0530	DB00878		LmjF19.1040	DB00131		LmjF27.2440	DB00162		LmjF15.0230	DB00134		LmjF20.0100	DB00157
LmjF05.0520	DB00156		LmjF12.0530	DB00936		LmjF19.1040	DB00171		LmjF27.2440	DB00173		LmjF15.0230	DB00142		LmjF20.0100	DB00171
LmjF05.0520	DB00157		LmjF12.0530	DB01087		LmjF19.1040	DB01593		LmjF27.2440	DB00742		LmjF15.0230	DB00149		LmjF20.0100	DB00173
LmjF05.0520	DB00170		LmjF12.0530	DB01143		LmjF19.1350	DB00571		LmjF28.0090	DB00171		LmjF15.0230	DB00167		LmjF20.0100	DB00203
LmjF05.0520	DB00173		LmjF12.0530	DB01159		LmjF19.1350	DB01087		LmjF28.0090	DB00435		LmjF15.0230	DB00171		LmjF20.0100	DB00364
LmjF05.0520	DB00266		LmjF12.0530	DB01179		LmjF19.1350	DB01764		LmjF28.0140	DB00131		LmjF15.0230	DB00172		LmjF20.0100	DB00371
LmjF05.0520	DB00291		LmjF12.0530	DB01592		LmjF19.1560	DB00130		LmjF28.0140	DB00151		LmjF15.0390	DB00128		LmjF20.0100	DB00452
LmjF05.0520	DB00305		LmjF12.0630	DB00114		LmjF19.1560	DB00131		LmjF28.0140	DB00159		LmjF15.0390	DB00130		LmjF20.0100	DB00742
LmjF05.0520	DB00415		LmjF12.0630	DB00118		LmjF19.1560	DB00142		LmjF28.0140	DB00171		LmjF15.0390	DB00142		LmjF20.0100	DB00928
LmjF05.0520	DB00445		LmjF12.0630	DB00119		LmjF19.1560	DB00157		LmjF28.0140	DB00412		LmjF15.0390	DB00174		LmjF20.0100	DB00974
LmjF05.0520	DB00742		LmjF12.0630	DB00120		LmjF19.1560	DB00171		LmjF28.0140	DB01393		LmjF15.0390	DB01593		LmjF20.0100	DB01153
LmjF05.0520	DB00766		LmjF12.0630	DB00122		LmjF19.1560	DB00173		LmjF28.0240	DB00157		LmjF15.0990	DB00119		LmjF20.0100	DB01265
LmjF05.0520	DB00898		LmjF12.0630	DB00123		LmjF19.1560	DB00352		LmjF28.0240	DB00171		LmjF15.0990	DB00122		LmjF20.0110	DB00119
LmjF05.0520	DB00997		LmjF12.0630	DB00126		LmjF19.1560	DB00688		LmjF28.0490	DB00119		LmjF15.0990	DB00139		LmjF20.0110	DB00131
LmjF05.0520	DB01011		LmjF12.0630	DB00128		LmjF19.1560	DB00811		LmjF28.0490	DB00121		LmjF15.0990	DB00142		LmjF20.0110	DB00139
LmjF05.0520	DB01087		LmjF12.0630	DB00129		LmjF19.1560	DB00993		LmjF28.0490	DB00139		LmjF15.0990	DB00157		LmjF20.0110	DB00142
LmjF05.0520	DB01163		LmjF12.0630	DB00130		LmjF19.1560	DB01024		LmjF28.0490	DB00142		LmjF15.0990	DB00171		LmjF20.0110	DB00151
LmjF05.0520	DB01221		LmjF12.0630	DB00134		LmjF19.1560	DB01033		LmjF28.0490	DB00161		LmjF15.0990	DB00194		LmjF20.0110	DB00157
LmjF05.0520	DB01356		LmjF12.0630	DB00135		LmjF20.0100	DB00119		LmjF28.0490	DB00171		LmjF15.0990	DB00368		LmjF20.0110	DB00171
LmjF05.0520	DB01592		LmjF12.0630	DB00139		LmjF20.0100	DB00131		LmjF28.0490	DB00173		LmjF15.0990	DB00422		LmjF20.0110	DB00173
LmjF05.0520	DB01593		LmjF12.0630	DB00142		LmjF20.0100	DB00157		LmjF28.0890	DB00171		LmjF15.0990	DB00583		LmjF20.0110	DB00203
LmjF05.0830	DB00116		LmjF12.0630	DB00143		LmjF20.0100	DB00171		LmjF28.0890	DB00441		LmjF15.0990	DB00640		LmjF20.0110	DB00364
LmjF05.0830	DB00118		LmjF12.0630	DB00147		LmjF20.0100	DB00203		LmjF28.0890	DB00631		LmjF15.0990	DB01026		LmjF20.0110	DB00371
LmjF05.0830	DB00119		LmjF12.0630	DB00150		LmjF20.0110	DB00119		LmjF28.0890	DB01005		LmjF15.0990	DB01119		LmjF20.0110	DB00452
LmjF05.0830	DB00121		LmjF12.0630	DB00151		LmjF20.0110	DB00131		LmjF28.0890	DB01073		LmjF15.0990	DB01124		LmjF20.0110	DB00742
LmjF05.0830	DB00127		LmjF12.0630	DB00156		LmjF20.0110	DB00157		LmjF28.0890	DB01592		LmjF15.0990	DB01592		LmjF20.0110	DB00928
LmjF05.0830	DB00129		LmjF12.0630	DB00157		LmjF20.0110	DB00171		LmjF28.1280	DB00114		LmjF15.0990	DB01593		LmjF20.0110	DB00974
LmjF05.0830	DB00131		LmjF12.0630	DB00158		LmjF20.0110	DB00203		LmjF28.1280	DB00120		LmjF15.1010	DB00119		LmjF20.0110	DB01153
LmjF05.0830	DB00142		LmjF12.0630	DB00160		LmjF20.0430	DB00116		LmjF28.1280	DB00122		LmjF15.1010	DB00139		LmjF20.0110	DB01265
LmjF05.0830	DB00143		LmjF12.0630	DB00161		LmjF20.0430	DB00119		LmjF28.1280	DB00135		LmjF15.1010	DB00142		LmjF20.0560	DB00122
LmjF05.0830	DB00147		LmjF12.0630	DB00162		LmjF20.0430	DB00134		LmjF28.1280	DB00142		LmjF15.1010	DB00157		LmjF20.0560	DB00128
LmjF05.0830	DB00157		LmjF12.0630	DB00163		LmjF20.0430	DB00139		LmjF28.1280	DB00150		LmjF15.1010	DB00160		LmjF20.0560	DB00130
LmjF05.0830	DB00166		LmjF12.0630	DB00171		LmjF20.0430	DB00145		LmjF28.1280	DB00157		LmjF15.1040	DB00120		LmjF20.0560	DB00142
LmjF05.0830	DB00171		LmjF12.0630	DB00227		LmjF20.0430	DB00157		LmjF28.1280	DB00182		LmjF15.1040	DB00143		LmjF20.0560	DB00171
LmjF05.0830	DB00173		LmjF12.0630	DB00238		LmjF20.0430	DB00166		LmjF28.1280	DB00184		LmjF15.1040	DB00157		LmjF20.0560	DB00544
LmjF05.0830	DB00182		LmjF12.0630	DB00260		LmjF20.0430	DB00171		LmjF28.1280	DB00206		LmjF15.1040	DB00170		LmjF20.0560	DB00987
LmjF05.0830	DB00188		LmjF12.0630	DB00290		LmjF20.0430	DB00412		LmjF28.1280	DB00295		LmjF15.1040	DB00173		LmjF20.1120	DB00091
LmjF05.0830	DB00194		LmjF12.0630	DB00300		LmjF20.0430	DB00636		LmjF28.1280	DB00360		LmjF15.1040	DB00330		LmjF20.1120	DB00126
LmjF05.0830	DB00242		LmjF12.0630	DB00312		LmjF20.0560	DB00130		LmjF28.1280	DB00363		LmjF15.1040	DB00339		LmjF20.1120	DB00130
LmjF05.0830	DB00254		LmjF12.0630	DB00316		LmjF20.0560	DB00142		LmjF28.1280	DB00368		LmjF15.1040	DB00380		LmjF20.1120	DB00143
LmjF05.0830	DB00307		LmjF12.0630	DB00331		LmjF20.0560	DB00171		LmjF28.1280	DB00396		LmjF15.1040	DB00445		LmjF20.1120	DB00148
LmjF05.0830	DB00325		LmjF12.0630	DB00360		LmjF20.0560	DB00987		LmjF28.1280	DB00411		LmjF15.1040	DB00847		LmjF20.1120	DB00163
LmjF05.0830	DB00352		LmjF12.0630	DB00412		LmjF20.0970	DB00134		LmjF28.1280	DB00458		LmjF15.1040	DB00951		LmjF20.1120	DB00171
LmjF05.0830	DB00419		LmjF12.0630	DB00428		LmjF20.1120	DB00171		LmjF28.1280	DB00502		LmjF15.1040	DB00987		LmjF20.1120	DB00175
LmjF05.0830	DB00437		LmjF12.0630	DB00431		LmjF20.1120	DB00175		LmjF28.1280	DB00523		LmjF15.1040	DB00997		LmjF20.1120	DB00188
LmjF05.0830	DB00441		LmjF12.0630	DB00435		LmjF20.1120	DB00201		LmjF28.1280	DB00575		LmjF15.1040	DB01045		LmjF20.1120	DB00317
LmjF05.0830	DB00480		LmjF12.0630	DB00442		LmjF20.1120	DB00295		LmjF28.1280	DB00668		LmjF15.1040	DB01082		LmjF20.1120	DB00331
LmjF05.0830	DB00491		LmjF12.0630	DB00443		LmjF20.1120	DB00445		LmjF28.1280	DB00714		LmjF15.1040	DB01087		LmjF20.1120	DB00388
LmjF05.0830	DB00530		LmjF12.0630	DB00499		LmjF20.1120	DB00502		LmjF28.1280	DB00755		LmjF15.1040	DB01143		LmjF20.1120	DB00398
LmjF05.0830	DB00531		LmjF12.0630	DB00581		LmjF20.1120	DB00526		LmjF28.1280	DB00765		LmjF15.1040	DB01172		LmjF20.1120	DB00428
LmjF05.0830	DB00552		LmjF12.0630	DB00641		LmjF20.1120	DB00762		LmjF28.1280	DB00907		LmjF15.1040	DB02703		LmjF20.1120	DB00441
LmjF05.0830	DB00563		LmjF12.0630	DB00668		LmjF20.1120	DB00773		LmjF28.1280	DB00982		LmjF15.1040	DB06151		LmjF20.1120	DB00445
LmjF05.0830	DB00627		LmjF12.0630	DB00709		LmjF20.1120	DB00783		LmjF28.1280	DB00988		LmjF15.1060	DB00120		LmjF20.1120	DB00480
LmjF05.0830	DB00640		LmjF12.0630	DB00718		LmjF20.1120	DB00864		LmjF28.1280	DB01037		LmjF15.1060	DB00143		LmjF20.1120	DB00523
LmjF05.0830	DB00642		LmjF12.0630	DB00741		LmjF20.1120	DB00877		LmjF28.1280	DB01065		LmjF15.1060	DB00157		LmjF20.1120	DB00526
LmjF05.0830	DB00746		LmjF12.0630	DB00780		LmjF20.1120	DB00997		LmjF28.1280	DB01151		LmjF15.1060	DB00170		LmjF20.1120	DB00530
LmjF05.0830	DB00783		LmjF12.0630	DB00783		LmjF20.1120	DB01005		LmjF28.1280	DB01170		LmjF15.1060	DB00173		LmjF20.1120	DB00615
LmjF05.0830	DB00787		LmjF12.0630	DB00806		LmjF20.1120	DB01065		LmjF28.1280	DB01186		LmjF15.1060	DB00330		LmjF20.1120	DB00619
LmjF05.0830	DB00811		LmjF12.0630	DB00811		LmjF20.1120	DB01075		LmjF28.1280	DB01235		LmjF15.1060	DB00339		LmjF20.1120	DB00675
LmjF05.0830	DB00824		LmjF12.0630	DB00829		LmjF20.1120	DB01114		LmjF28.1280	DB01576		LmjF15.1060	DB00380		LmjF20.1120	DB00688
LmjF05.0830	DB00836		LmjF12.0630	DB00834		LmjF20.1120	DB01590		LmjF28.1280	DB01577		LmjF15.1060	DB00445		LmjF20.1120	DB00693
LmjF05.0830	DB00853		LmjF12.0630	DB00860		LmjF20.1120	DB06287		LmjF28.1280	DB01592		LmjF15.1060	DB00847		LmjF20.1120	DB00755
LmjF05.0830	DB00898		LmjF12.0630	DB00915		LmjF20.1550	DB00129		LmjF28.1280	DB01626		LmjF15.1060	DB00951		LmjF20.1120	DB00759
LmjF05.0830	DB00900		LmjF12.0630	DB00925		LmjF20.1550	DB00142		LmjF28.1280	DB06262		LmjF15.1060	DB00987		LmjF20.1120	DB00783
LmjF05.0830	DB00943		LmjF12.0630	DB00928		LmjF20.1550	DB00145		LmjF28.1690	DB00443		LmjF15.1060	DB00997		LmjF20.1120	DB00853
LmjF05.0830	DB00975		LmjF12.0630	DB00936		LmjF20.1560	DB00129		LmjF28.1690	DB00936		LmjF15.1060	DB01045		LmjF20.1120	DB00864
LmjF05.0830	DB00987		LmjF12.0630	DB00959		LmjF20.1560	DB00142		LmjF28.1690	DB01234		LmjF15.1060	DB01082		LmjF20.1120	DB00877
LmjF05.0830	DB01024		LmjF12.0630	DB00993		LmjF20.1560	DB00145		LmjF28.1690	DB04552		LmjF15.1060	DB01087		LmjF20.1120	DB00947
LmjF05.0830	DB01033		LmjF12.0630	DB01000		LmjF20.1570	DB00129		LmjF28.2100	DB00122		LmjF15.1060	DB01143		LmjF20.1120	DB00970
LmjF05.0830	DB01073		LmjF12.0630	DB01024		LmjF20.1570	DB00142		LmjF28.2100	DB01593		LmjF15.1060	DB01172		LmjF20.1120	DB00982
LmjF05.0830	DB01157		LmjF12.0630	DB01064		LmjF20.1570	DB00145		LmjF28.2370	DB00114		LmjF15.1060	DB02703		LmjF20.1120	DB00997
LmjF05.0830	DB01265		LmjF12.0630	DB01076		LmjF21.0240	DB00119		LmjF28.2370	DB00116		LmjF15.1060	DB06151		LmjF20.1120	DB01006
LmjF05.0830	DB01280		LmjF12.0630	DB01095		LmjF21.0240	DB00157		LmjF28.2370	DB00119		LmjF15.1080	DB00120		LmjF20.1120	DB01017
LmjF05.0830	DB01420		LmjF12.0630	DB01132		LmjF21.0240	DB00171		LmjF28.2370	DB00133		LmjF15.1080	DB00143		LmjF20.1120	DB01045
LmjF05.0830	DB01576		LmjF12.0630	DB01159		LmjF21.0240	DB00173		LmjF28.2370	DB00134		LmjF15.1080	DB00157		LmjF20.1120	DB01065
LmjF05.0830	DB01577		LmjF12.0630	DB01234		LmjF21.0240	DB00412		LmjF28.2370	DB00139		LmjF15.1080	DB00170		LmjF20.1120	DB01132
LmjF05.0830	DB01593		LmjF12.0630	DB01236		LmjF21.0240	DB00428		LmjF28.2370	DB00142		LmjF15.1080	DB00173		LmjF20.1120	DB01229
LmjF05.0830	DB04552		LmjF12.0630	DB01296		LmjF21.0240	DB00742		LmjF28.2370	DB00145		LmjF15.1080	DB00330		LmjF20.1120	DB01259
LmjF05.0830	DB04900		LmjF12.0630	DB01380		LmjF21.0240	DB01119		LmjF28.2370	DB00156		LmjF15.1080	DB00339		LmjF20.1120	DB01268
LmjF05.0970	DB00007		LmjF12.0630	DB01394		LmjF21.0240	DB01296		LmjF28.2370	DB00157		LmjF15.1080	DB00380		LmjF20.1120	DB01590
LmjF05.0970	DB00114		LmjF12.0630	DB01586		LmjF21.0250	DB00119		LmjF28.2370	DB00158		LmjF15.1080	DB00445		LmjF20.1120	DB01592
LmjF05.0970	DB00116		LmjF12.0630	DB01592		LmjF21.0250	DB00157		LmjF28.2370	DB00160		LmjF15.1080	DB00847		LmjF20.1120	DB02546
LmjF05.0970	DB00118		LmjF12.0630	DB06151		LmjF21.0250	DB00171		LmjF28.2370	DB00171		LmjF15.1080	DB00951		LmjF20.1120	DB06287
LmjF05.0970	DB00119		LmjF12.1270	DB00117		LmjF21.0250	DB00173		LmjF28.2370	DB00650		LmjF15.1080	DB00987		LmjF20.1550	DB00129
LmjF05.0970	DB00125		LmjF12.1270	DB00118		LmjF21.0250	DB00412		LmjF28.2370	DB01055		LmjF15.1080	DB00997		LmjF20.1550	DB00142
LmjF05.0970	DB00128		LmjF12.1270	DB00134		LmjF21.0250	DB00428		LmjF28.2420	DB00119		LmjF15.1080	DB01045		LmjF20.1550	DB00145
LmjF05.0970	DB00133		LmjF12.1270	DB00142		LmjF21.0250	DB00742		LmjF28.2420	DB00122		LmjF15.1080	DB01082		LmjF20.1560	DB00129
LmjF05.0970	DB00134		LmjF12.1270	DB00155		LmjF21.0250	DB01119		LmjF28.2420	DB00139		LmjF15.1080	DB01087		LmjF20.1560	DB00142
LmjF05.0970	DB00138		LmjF12.1270	DB00171		LmjF21.0250	DB01296		LmjF28.2420	DB00142		LmjF15.1080	DB01143		LmjF20.1560	DB00145
LmjF05.0970	DB00139		LmjF12.1270	DB00977		LmjF21.0550	DB00116		LmjF28.2420	DB00157		LmjF15.1080	DB01172		LmjF20.1570	DB00129
LmjF05.0970	DB00142		LmjF12.1270	DB01592		LmjF21.0550	DB00119		LmjF28.2420	DB00161		LmjF15.1080	DB02703		LmjF20.1570	DB00142
LmjF05.0970	DB00143		LmjF12.1270	DB01593		LmjF21.0550	DB00131		LmjF28.2420	DB00167		LmjF15.1080	DB06151		LmjF20.1570	DB00145
LmjF05.0970	DB00147		LmjF13.0020	DB00162		LmjF21.0550	DB00134		LmjF28.2420	DB00171		LmjF15.1100	DB00120		LmjF21.0240	DB00119
LmjF05.0970	DB00151		LmjF13.0020	DB00181		LmjF21.0550	DB00135		LmjF28.2420	DB00363		LmjF15.1100	DB00143		LmjF21.0240	DB00122
LmjF05.0970	DB00163		LmjF13.0020	DB00443		LmjF21.0550	DB00139		LmjF28.2430	DB00171		LmjF15.1100	DB00157		LmjF21.0240	DB00128
LmjF05.0970	DB00166		LmjF13.0020	DB01234		LmjF21.0550	DB00142		LmjF28.2430	DB01218		LmjF15.1100	DB00170		LmjF21.0240	DB00131
LmjF05.0970	DB00170		LmjF13.0020	DB01764		LmjF21.0550	DB00145		LmjF28.2510	DB00131		LmjF15.1100	DB00173		LmjF21.0240	DB00139
LmjF05.0970	DB00195		LmjF13.0420	DB00119		LmjF21.0550	DB00149		LmjF28.2510	DB00157		LmjF15.1100	DB00330		LmjF21.0240	DB00142
LmjF05.0970	DB00200		LmjF13.0420	DB00120		LmjF21.0550	DB00152		LmjF28.2510	DB00167		LmjF15.1100	DB00339		LmjF21.0240	DB00143
LmjF05.0970	DB00206		LmjF13.0420	DB00131		LmjF21.0550	DB00157		LmjF28.2510	DB00171		LmjF15.1100	DB00380		LmjF21.0240	DB00148
LmjF05.0970	DB00215		LmjF13.0420	DB00157		LmjF21.0550	DB00161		LmjF28.2510	DB00313		LmjF15.1100	DB00445		LmjF21.0240	DB00157
LmjF05.0970	DB00231		LmjF13.0420	DB00159		LmjF21.0550	DB00166		LmjF28.2860	DB00119		LmjF15.1100	DB00847		LmjF21.0240	DB00171
LmjF05.0970	DB00234		LmjF13.0420	DB00160		LmjF21.0550	DB00167		LmjF28.2860	DB00128		LmjF15.1100	DB00951		LmjF21.0240	DB00173
LmjF05.0970	DB00247		LmjF13.0420	DB00169		LmjF21.0550	DB00171		LmjF28.2860	DB00142		LmjF15.1100	DB00987		LmjF21.0240	DB00194
LmjF05.0970	DB00254		LmjF13.0420	DB00171		LmjF21.0550	DB00363		LmjF28.2860	DB00157		LmjF15.1100	DB00997		LmjF21.0240	DB00317
LmjF05.0970	DB00262		LmjF13.0420	DB00182		LmjF21.0550	DB00583		LmjF28.2860	DB00160		LmjF15.1100	DB01045		LmjF21.0240	DB00331
LmjF05.0970	DB00268		LmjF13.0420	DB00412		LmjF21.0640	DB00130		LmjF28.2860	DB00171		LmjF15.1100	DB01082		LmjF21.0240	DB00412
LmjF05.0970	DB00279		LmjF13.0420	DB00583		LmjF21.0640	DB00142		LmjF28.2860	DB00336		LmjF15.1100	DB01087		LmjF21.0240	DB00428
LmjF05.0970	DB00284		LmjF13.0420	DB00783		LmjF21.0640	DB00171		LmjF28.2910	DB00114		LmjF15.1100	DB01143		LmjF21.0240	DB00530
LmjF05.0970	DB00285		LmjF13.0420	DB00787		LmjF21.0740	DB00171		LmjF28.2910	DB00119		LmjF15.1100	DB01172		LmjF21.0240	DB00554
LmjF05.0970	DB00295		LmjF13.0420	DB00936		LmjF21.0810	DB00123		LmjF28.2910	DB00130		LmjF15.1100	DB02703		LmjF21.0240	DB00583
LmjF05.0970	DB00325		LmjF13.0420	DB00977		LmjF21.0810	DB00125		LmjF28.2910	DB00142		LmjF15.1100	DB06151		LmjF21.0240	DB00640
LmjF05.0970	DB00350		LmjF13.0420	DB01034		LmjF21.0810	DB00128		LmjF28.2910	DB00149		LmjF15.1120	DB00120		LmjF21.0240	DB00742
LmjF05.0970	DB00368		LmjF13.0420	DB01039		LmjF21.0810	DB00130		LmjF28.2910	DB00157		LmjF15.1120	DB00143		LmjF21.0240	DB00843
LmjF05.0970	DB00370		LmjF13.0420	DB01576		LmjF21.0810	DB00131		LmjF28.2910	DB00160		LmjF15.1120	DB00157		LmjF21.0240	DB01016
LmjF05.0970	DB00374		LmjF13.0500	DB00171		LmjF21.0810	DB00134		LmjF28.2910	DB00161		LmjF15.1120	DB00170		LmjF21.0240	DB01086
LmjF05.0970	DB00391		LmjF13.0500	DB00305		LmjF21.0810	DB00142		LmjF28.2910	DB00167		LmjF15.1120	DB00173		LmjF21.0240	DB01119
LmjF05.0970	DB00402		LmjF13.0500	DB00479		LmjF21.0810	DB00149		LmjF28.2910	DB00171		LmjF15.1120	DB00330		LmjF21.0240	DB01124
LmjF05.0970	DB00404		LmjF13.0500	DB00684		LmjF21.0810	DB00161		LmjF28.3005	DB00127		LmjF15.1120	DB00339		LmjF21.0240	DB01296
LmjF05.0970	DB00425		LmjF13.0500	DB00721		LmjF21.0810	DB00167		LmjF28.3005	DB00130		LmjF15.1120	DB00380		LmjF21.0240	DB01578
LmjF05.0970	DB00428		LmjF13.0500	DB00888		LmjF21.0810	DB00171		LmjF29.0060	DB00131		LmjF15.1120	DB00445		LmjF21.0240	DB04786
LmjF05.0970	DB00457		LmjF13.0500	DB00987		LmjF21.0810	DB00172		LmjF29.0060	DB00135		LmjF15.1120	DB00847		LmjF21.0250	DB00119
LmjF05.0970	DB00458		LmjF13.0500	DB01055		LmjF21.0810	DB00194		LmjF29.0060	DB00150		LmjF15.1120	DB00951		LmjF21.0250	DB00122
LmjF05.0970	DB00472		LmjF13.0500	DB01241		LmjF21.0810	DB00410		LmjF29.0060	DB00171		LmjF15.1120	DB00987		LmjF21.0250	DB00128
LmjF05.0970	DB00477		LmjF13.0780	DB00030		LmjF21.0810	DB00640		LmjF29.0280	DB00119		LmjF15.1120	DB00997		LmjF21.0250	DB00131
LmjF05.0970	DB00513		LmjF13.0780	DB00039		LmjF21.0810	DB01593		LmjF29.0280	DB00142		LmjF15.1120	DB01045		LmjF21.0250	DB00139
LmjF05.0970	DB00531		LmjF13.0780	DB00046		LmjF21.0845	DB00128		LmjF29.0280	DB00157		LmjF15.1120	DB01082		LmjF21.0250	DB00142
LmjF05.0970	DB00575		LmjF13.0780	DB00047		LmjF21.0845	DB00131		LmjF29.0867	DB00134		LmjF15.1120	DB01087		LmjF21.0250	DB00143
LmjF05.0970	DB00582		LmjF13.0780	DB00050		LmjF21.0845	DB00142		LmjF29.0867	DB00142		LmjF15.1120	DB01143		LmjF21.0250	DB00148
LmjF05.0970	DB00591		LmjF13.0780	DB00071		LmjF21.0845	DB00157		LmjF29.0867	DB01593		LmjF15.1120	DB01172		LmjF21.0250	DB00157
LmjF05.0970	DB00595		LmjF13.0780	DB00072		LmjF21.0845	DB00171		LmjF29.1830	DB00116		LmjF15.1120	DB02703		LmjF21.0250	DB00171
LmjF05.0970	DB00624		LmjF13.0780	DB00091		LmjF21.0845	DB00173		LmjF29.1830	DB00119		LmjF15.1120	DB06151		LmjF21.0250	DB00173
LmjF05.0970	DB00656		LmjF13.0780	DB00102		LmjF21.0845	DB00277		LmjF29.1830	DB00134		LmjF15.1140	DB00120		LmjF21.0250	DB00194
LmjF05.0970	DB00693		LmjF13.0780	DB00120		LmjF21.0845	DB00352		LmjF29.1830	DB00139		LmjF15.1140	DB00143		LmjF21.0250	DB00317
LmjF05.0970	DB00715		LmjF13.0780	DB00126		LmjF21.0845	DB00437		LmjF29.1830	DB00142		LmjF15.1140	DB00157		LmjF21.0250	DB00331
LmjF05.0970	DB00726		LmjF13.0780	DB00131		LmjF21.0845	DB00993		LmjF29.1830	DB00143		LmjF15.1140	DB00170		LmjF21.0250	DB00412
LmjF05.0970	DB00765		LmjF13.0780	DB00132		LmjF21.0845	DB01033		LmjF29.1830	DB00145		LmjF15.1140	DB00173		LmjF21.0250	DB00428
LmjF05.0970	DB00792		LmjF13.0780	DB00136		LmjF21.0850	DB00128		LmjF29.1830	DB00149		LmjF15.1140	DB00330		LmjF21.0250	DB00530
LmjF05.0970	DB00809		LmjF13.0780	DB00142		LmjF21.0850	DB00131		LmjF29.1830	DB00157		LmjF15.1140	DB00339		LmjF21.0250	DB00554
LmjF05.0970	DB00847		LmjF13.0780	DB00144		LmjF21.0850	DB00142		LmjF29.1830	DB00166		LmjF15.1140	DB00380		LmjF21.0250	DB00583
LmjF05.0970	DB00864		LmjF13.0780	DB00149		LmjF21.0850	DB00157		LmjF29.1830	DB00167		LmjF15.1140	DB00445		LmjF21.0250	DB00640
LmjF05.0970	DB00877		LmjF13.0780	DB00158		LmjF21.0850	DB00171		LmjF29.1830	DB00171		LmjF15.1140	DB00847		LmjF21.0250	DB00742
LmjF05.0970	DB00906		LmjF13.0780	DB00162		LmjF21.0850	DB00173		LmjF29.1830	DB00262		LmjF15.1140	DB00951		LmjF21.0250	DB00843
LmjF05.0970	DB00934		LmjF13.0780	DB00163		LmjF21.0850	DB00277		LmjF29.1830	DB00336		LmjF15.1140	DB00987		LmjF21.0250	DB01016
LmjF05.0970	DB00951		LmjF13.0780	DB00166		LmjF21.0850	DB00352		LmjF29.1960	DB00139		LmjF15.1140	DB00997		LmjF21.0250	DB01086
LmjF05.0970	DB00959		LmjF13.0780	DB00169		LmjF21.0850	DB00437		LmjF29.2140	DB00502		LmjF15.1140	DB01045		LmjF21.0250	DB01119
LmjF05.0970	DB00962		LmjF13.0780	DB00170		LmjF21.0850	DB00993		LmjF29.2140	DB00514		LmjF15.1140	DB01082		LmjF21.0250	DB01124
LmjF05.0970	DB00977		LmjF13.0780	DB00171		LmjF21.0850	DB01033		LmjF29.2140	DB00907		LmjF15.1140	DB01087		LmjF21.0250	DB01296
LmjF05.0970	DB00980		LmjF13.0780	DB00182		LmjF21.0895	DB00118		LmjF29.2140	DB01183		LmjF15.1140	DB01143		LmjF21.0250	DB01578
LmjF05.0970	DB00988		LmjF13.0780	DB00194		LmjF21.0895	DB00123		LmjF29.2140	DB01221		LmjF15.1140	DB01172		LmjF21.0250	DB04786
LmjF05.0970	DB01024		LmjF13.0780	DB00201		LmjF21.0895	DB00125		LmjF29.2150	DB00030		LmjF15.1140	DB02703		LmjF21.0640	DB00171
LmjF05.0970	DB01043		LmjF13.0780	DB00218		LmjF21.0895	DB00128		LmjF29.2150	DB00039		LmjF15.1140	DB06151		LmjF21.0640	DB01000
LmjF05.0970	DB01065		LmjF13.0780	DB00220		LmjF21.0895	DB00130		LmjF29.2150	DB00046		LmjF15.1160	DB00120		LmjF21.0640	DB01356
LmjF05.0970	DB01097		LmjF13.0780	DB00227		LmjF21.0895	DB00131		LmjF29.2150	DB00047		LmjF15.1160	DB00143		LmjF21.0740	DB00171
LmjF05.0970	DB01104		LmjF13.0780	DB00252		LmjF21.0895	DB00134		LmjF29.2150	DB00071		LmjF15.1160	DB00157		LmjF21.0810	DB00131
LmjF05.0970	DB01143		LmjF13.0780	DB00255		LmjF21.0895	DB00142		LmjF29.2150	DB00072		LmjF15.1160	DB00170		LmjF21.0810	DB00134
LmjF05.0970	DB01151		LmjF13.0780	DB00282		LmjF21.0895	DB00149		LmjF29.2150	DB00091		LmjF15.1160	DB00173		LmjF21.0810	DB00145
LmjF05.0970	DB01156		LmjF13.0780	DB00285		LmjF21.0895	DB00167		LmjF29.2150	DB00131		LmjF15.1160	DB00330		LmjF21.0810	DB00171
LmjF05.0970	DB01167		LmjF13.0780	DB00292		LmjF21.0895	DB00171		LmjF29.2150	DB00136		LmjF15.1160	DB00339		LmjF21.0810	DB00194
LmjF05.0970	DB01171		LmjF13.0780	DB00295		LmjF21.0895	DB00172		LmjF29.2150	DB00144		LmjF15.1160	DB00380		LmjF21.0810	DB00410
LmjF05.0970	DB01175		LmjF13.0780	DB00312		LmjF21.0895	DB00174		LmjF29.2150	DB00163		LmjF15.1160	DB00445		LmjF21.0810	DB00601
LmjF05.0970	DB01179		LmjF13.0780	DB00313		LmjF21.1210	DB00126		LmjF29.2150	DB00169		LmjF15.1160	DB00847		LmjF21.0810	DB00640
LmjF05.0970	DB01183		LmjF13.0780	DB00317		LmjF21.1210	DB00171		LmjF29.2150	DB00170		LmjF15.1160	DB00951		LmjF21.0810	DB01593
LmjF05.0970	DB01198		LmjF13.0780	DB00325		LmjF21.1210	DB00432		LmjF29.2150	DB00171		LmjF15.1160	DB00987		LmjF21.0810	DB01603
LmjF05.0970	DB01203		LmjF13.0780	DB00328		LmjF21.1210	DB00445		LmjF29.2150	DB00173		LmjF15.1160	DB00997		LmjF21.0845	DB00128
LmjF05.0970	DB01222		LmjF13.0780	DB00331		LmjF21.1210	DB00495		LmjF29.2150	DB00194		LmjF15.1160	DB01045		LmjF21.0845	DB00131
LmjF05.0970	DB01260		LmjF13.0780	DB00334		LmjF21.1210	DB00544		LmjF29.2150	DB00218		LmjF15.1160	DB01082		LmjF21.0845	DB00157
LmjF05.0970	DB01361		LmjF13.0780	DB00335		LmjF21.1210	DB00563		LmjF29.2150	DB00227		LmjF15.1160	DB01087		LmjF21.0845	DB00171
LmjF05.0970	DB01392		LmjF13.0780	DB00345		LmjF21.1210	DB00997		LmjF29.2150	DB00281		LmjF15.1160	DB01143		LmjF21.0845	DB00173
LmjF05.0970	DB01590		LmjF13.0780	DB00361		LmjF21.1210	DB01005		LmjF29.2150	DB00317		LmjF15.1160	DB01172		LmjF21.0845	DB00352
LmjF05.0970	DB01592		LmjF13.0780	DB00363		LmjF21.1210	DB01265		LmjF29.2150	DB00388		LmjF15.1160	DB02703		LmjF21.0845	DB00437
LmjF05.0970	DB01593		LmjF13.0780	DB00364		LmjF21.1210	DB01593		LmjF29.2150	DB00396		LmjF15.1160	DB06151		LmjF21.0850	DB00131
LmjF05.0970	DB01612		LmjF13.0780	DB00368		LmjF21.1250	DB00130		LmjF29.2150	DB00398		LmjF15.1440	DB00123		LmjF21.0850	DB00171
LmjF05.0970	DB06151		LmjF13.0780	DB00388		LmjF21.1250	DB00131		LmjF29.2150	DB00411		LmjF15.1440	DB00125		LmjF21.0850	DB00173
LmjF05.0980	DB00116		LmjF13.0780	DB00396		LmjF21.1250	DB00142		LmjF29.2150	DB00445		LmjF15.1440	DB00128		LmjF21.0850	DB00352
[truncated: 24,965 more rows]

## Sheet: Metric scores
Gene	Essentiality		Gene	Druggability		Gene	FVA score
LmjF01.0050	0.920014		LmjF01.0050	0.3		LmjF01.0050	0.5
LmjF01.0310	1		LmjF01.0310	0		LmjF01.0310	0
LmjF01.0470	1		LmjF01.0470	0.3		LmjF01.0470	0.0039
LmjF01.0480	0.82856		LmjF01.0480	0.2		LmjF01.0480	1
LmjF01.0490	1		LmjF01.0490	0.3		LmjF01.0490	0.0039
LmjF01.0500	1		LmjF01.0500	0.3		LmjF01.0500	0.0039
LmjF01.0510	1		LmjF01.0510	0		LmjF01.0510	0.0039
LmjF01.0520	1		LmjF01.0520	0.3		LmjF01.0520	0.0039
LmjF01.0530	1		LmjF01.0530	0.3		LmjF01.0530	0.0039
LmjF02.0030	1		LmjF02.0030	0		LmjF02.0030	0
LmjF02.0120	1		LmjF02.0120	0.3		LmjF02.0120	0
LmjF02.0500	1		LmjF02.0500	0		LmjF02.0500	0.4998
LmjF03.0030	1		LmjF03.0030	0.2		LmjF03.0030	0
LmjF03.0100	0.964286		LmjF03.0100	0		LmjF03.0100	0.0004
LmjF03.0200	0.966568		LmjF03.0200	0.5		LmjF03.0200	0.5
LmjF03.0230	1		LmjF03.0230	0.3		LmjF03.0230	0.0039
LmjF03.0500	1		LmjF03.0500	0		LmjF03.0500	0.25
LmjF03.0600	1		LmjF03.0600	0		LmjF03.0600	0
LmjF03.0740	0.964286		LmjF03.0740	0		LmjF03.0740	0.0004
LmjF03.0800	1		LmjF03.0800	0		LmjF03.0800	0.25
LmjF03.0910	0.912255		LmjF03.0910	0.2		LmjF03.0910	0.5006
LmjF04.0010	1		LmjF04.0010	0.9		LmjF04.0010	0
LmjF04.0280	1		LmjF04.0280	0.3		LmjF04.0280	0.0734
LmjF04.0310	1		LmjF04.0310	0		LmjF04.0310	0
LmjF04.0460	1		LmjF04.0460	0		LmjF04.0460	0
LmjF04.0580	0		LmjF04.0580	0.8		LmjF04.0580	1
LmjF04.0960	1		LmjF04.0960	0.5		LmjF04.0960	0.3751
LmjF04.1130	0.964286		LmjF04.1130	0		LmjF04.1130	0.0004
LmjF04.1160	0.991499		LmjF04.1160	0.8		LmjF04.1160	1
LmjF05.0180	1		LmjF05.0180	0		LmjF05.0180	0.5
LmjF05.0290	1		LmjF05.0290	0.1		LmjF05.0290	0.1253
LmjF05.0350	0		LmjF05.0350	0.9		LmjF05.0350	0.999
LmjF05.0500	1		LmjF05.0500	0.5		LmjF05.0500	0.0411
LmjF05.0510	1		LmjF05.0510	0.5		LmjF05.0510	0.0411
LmjF05.0520	0		LmjF05.0520	0		LmjF05.0520	1
LmjF05.0830	0		LmjF05.0830	0.8		LmjF05.0830	1
LmjF05.0970	1		LmjF05.0970	0.2		LmjF05.0970	0
LmjF05.0980	1		LmjF05.0980	0.2		LmjF05.0980	0.0156
LmjF05.1140	1		LmjF05.1140	0		LmjF05.1140	0
LmjF05.1170	1		LmjF05.1170	0		LmjF05.1170	0
LmjF05.1220	1		LmjF05.1220	0		LmjF05.1220	0
LmjF06.0350	0		LmjF06.0350	0		LmjF06.0350	1
LmjF06.0370	1		LmjF06.0370	0.6		LmjF06.0370	0.5
LmjF06.0460	1		LmjF06.0460	0		LmjF06.0460	0
LmjF06.0560	1		LmjF06.0560	0.2		LmjF06.0560	0.5
LmjF06.0650	0		LmjF06.0650	0.6		LmjF06.0650	1
LmjF06.0860	1		LmjF06.0860	1		LmjF06.0860	0.5
LmjF06.0880	1		LmjF06.0880	0.2		LmjF06.0880	0.5
LmjF06.0950	1		LmjF06.0950	0		LmjF06.0950	0.4969
LmjF06.1070	0.832497		LmjF06.1070	0		LmjF06.1070	1
LmjF06.1270	1		LmjF06.1270	0.2		LmjF06.1270	0
LmjF06.1280	1		LmjF06.1280	0		LmjF06.1280	0
LmjF07.0060	0.964286		LmjF07.0060	0.2		LmjF07.0060	0.1102
LmjF07.0090	0		LmjF07.0090	0.2		LmjF07.0090	0.999
LmjF07.0170	1		LmjF07.0170	0.5		LmjF07.0170	0
LmjF07.0200	0		LmjF07.0200	0		LmjF07.0200	1
LmjF07.0260	1		LmjF07.0260	0		LmjF07.0260	0
LmjF07.0270	1		LmjF07.0270	0.3		LmjF07.0270	0
LmjF07.0630	1		LmjF07.0630	0.5		LmjF07.0630	0
LmjF07.0650	1		LmjF07.0650	0.5		LmjF07.0650	0
LmjF07.0730	1		LmjF07.0730	0		LmjF07.0730	0.5
LmjF07.0760	1		LmjF07.0760	0.5		LmjF07.0760	0.25
LmjF07.0805	1		LmjF07.0805	0		LmjF07.0805	0
LmjF07.1090	1		LmjF07.1090	0		LmjF07.1090	0
LmjF08.0060	1		LmjF08.0060	0		LmjF08.0060	0.0625
LmjF08.0510	1		LmjF08.0510	0		LmjF08.0510	0.25
LmjF08.1130	1		LmjF08.1130	0		LmjF08.1130	0.25
LmjF09.1040	0		LmjF09.1040	0		LmjF09.1040	0.5
LmjF10.0010	1		LmjF10.0010	0		LmjF10.0010	0.5
LmjF10.0030	1		LmjF10.0030	0.1		LmjF10.0030	0.25
LmjF10.0060	1		LmjF10.0060	0.6		LmjF10.0060	0
LmjF10.0170	1		LmjF10.0170	0		LmjF10.0170	0
LmjF10.0290	1		LmjF10.0290	0		LmjF10.0290	0
LmjF10.0420	1		LmjF10.0420	0		LmjF10.0420	0
LmjF10.0510	1		LmjF10.0510	0.2		LmjF10.0510	0.5
LmjF10.1300	1		LmjF10.1300	0.1		LmjF10.1300	0.25
LmjF11.0100	1		LmjF11.0100	0		LmjF11.0100	0
LmjF11.0210	1		LmjF11.0210	0.2		LmjF11.0210	0
LmjF11.0250	1		LmjF11.0250	0.7		LmjF11.0250	0
LmjF11.0520	1		LmjF11.0520	0.1		LmjF11.0520	0.125
LmjF11.0590	0		LmjF11.0590	0		LmjF11.0590	0.5
LmjF11.1000	0.973129		LmjF11.1000	0.2		LmjF11.1000	0.5002
LmjF11.1010	1		LmjF11.1010	0.6		LmjF11.1010	0.5
LmjF11.1100	0		LmjF11.1100	0.8		LmjF11.1100	1
LmjF12.0220	1		LmjF12.0220	0.6		LmjF12.0220	0
LmjF12.0250	1		LmjF12.0250	0		LmjF12.0250	0
LmjF12.0280	0		LmjF12.0280	1		LmjF12.0280	1
LmjF12.0520	1		LmjF12.0520	0		LmjF12.0520	0
LmjF12.0530	0.991613		LmjF12.0530	0.2		LmjF12.0530	0
LmjF12.0630	0.962974		LmjF12.0630	0		LmjF12.0630	0.0001
LmjF12.0670	0.964286		LmjF12.0670	0		LmjF12.0670	0.0004
LmjF12.1270	1		LmjF12.1270	0.2		LmjF12.1270	0
LmjF13.0020	1		LmjF13.0020	0		LmjF13.0020	0
LmjF13.0420	1		LmjF13.0420	0		LmjF13.0420	0.0039
LmjF13.0500	1		LmjF13.0500	0		LmjF13.0500	0
LmjF13.0780	1		LmjF13.0780	0.5		LmjF13.0780	0
LmjF13.0980	1		LmjF13.0980	0.6		LmjF13.0980	0.0734
LmjF13.1100	1		LmjF13.1100	0.7		LmjF13.1100	0
LmjF13.1190	1		LmjF13.1190	0.6		LmjF13.1190	0
LmjF13.1620	0		LmjF13.1620	0.8		LmjF13.1620	1
LmjF13.1680	0.966568		LmjF13.1680	0		LmjF13.1680	0.5
LmjF14.0320	1		LmjF14.0320	0.1		LmjF14.0320	0.125
LmjF14.0350	1		LmjF14.0350	0		LmjF14.0350	0
LmjF14.0460	1		LmjF14.0460	0.2		LmjF14.0460	0.5
LmjF14.0510	1		LmjF14.0510	0		LmjF14.0510	0.25
LmjF14.0640	1		LmjF14.0640	0		LmjF14.0640	0.125
LmjF14.0650	1		LmjF14.0650	0		LmjF14.0650	0.125
LmjF14.0660	1		LmjF14.0660	0		LmjF14.0660	0.125
LmjF14.0670	1		LmjF14.0670	0		LmjF14.0670	0.5
LmjF14.0680	1		LmjF14.0680	0		LmjF14.0680	0.0802
LmjF14.0690	1		LmjF14.0690	0		LmjF14.0690	0.0802
LmjF14.0700	1		LmjF14.0700	0.1		LmjF14.0700	0.0802
LmjF14.0705	1		LmjF14.0705	0		LmjF14.0705	0.0802
LmjF14.0710	1		LmjF14.0710	0		LmjF14.0710	0
LmjF14.0720	1		LmjF14.0720	0		LmjF14.0720	0
LmjF14.0730	1		LmjF14.0730	0		LmjF14.0730	0
LmjF14.0740	1		LmjF14.0740	0		LmjF14.0740	0
LmjF14.0910	1		LmjF14.0910	0		LmjF14.0910	0
LmjF14.1160	1		LmjF14.1160	0.2		LmjF14.1160	0.5
LmjF14.1200	0		LmjF14.1200	0		LmjF14.1200	0.5
LmjF14.1320	1		LmjF14.1320	0		LmjF14.1320	0.4985
LmjF14.1340	1		LmjF14.1340	0		LmjF14.1340	0
LmjF14.1360	0.991613		LmjF14.1360	0.2		LmjF14.1360	0.6346
LmjF14.1370	1		LmjF14.1370	0.6		LmjF14.1370	0
LmjF15.0230	1		LmjF15.0230	0.2		LmjF15.0230	0
LmjF15.0390	1		LmjF15.0390	0		LmjF15.0390	0.5
LmjF15.0990	0.964286		LmjF15.0990	0		LmjF15.0990	0.8813
LmjF15.1010	1		LmjF15.1010	0		LmjF15.1010	0.3889
LmjF15.1040	0		LmjF15.1040	0		LmjF15.1040	0.999
LmjF15.1060	1		LmjF15.1060	0		LmjF15.1060	0.0312
LmjF15.1080	1		LmjF15.1080	0		LmjF15.1080	0.0312
LmjF15.1100	1		LmjF15.1100	0		LmjF15.1100	0.0312
LmjF15.1120	1		LmjF15.1120	0		LmjF15.1120	0.0312
LmjF15.1140	1		LmjF15.1140	0		LmjF15.1140	0.0312
LmjF15.1160	1		LmjF15.1160	0		LmjF15.1160	0.0312
LmjF15.1440	1		LmjF15.1440	0.8		LmjF15.1440	0
LmjF15.1460	0		LmjF15.1460	0		LmjF15.1460	0.9999
LmjF16.0020	1		LmjF16.0020	0		LmjF16.0020	0
LmjF16.0530	1		LmjF16.0530	0.9		LmjF16.0530	0
LmjF16.0540	1		LmjF16.0540	0.5		LmjF16.0540	0
LmjF16.0550	1		LmjF16.0550	0.3		LmjF16.0550	0
LmjF16.0580	1		LmjF16.0580	0.3		LmjF16.0580	0
LmjF16.0590	1		LmjF16.0590	0.7		LmjF16.0590	0
LmjF16.0760	0.999886		LmjF16.0760	0.2		LmjF16.0760	0.9987
LmjF16.1290	1		LmjF16.1290	0		LmjF16.1290	0.25
LmjF16.1340	1		LmjF16.1340	0		LmjF16.1340	0.999
LmjF17.0190	1		LmjF17.0190	0.2		LmjF17.0190	0
LmjF17.0200	1		LmjF17.0200	0.2		LmjF17.0200	0
LmjF17.0230	1		LmjF17.0230	0.2		LmjF17.0230	0
LmjF17.0235	1		LmjF17.0235	0		LmjF17.0235	0
LmjF17.0237	1		LmjF17.0237	0.2		LmjF17.0237	0
LmjF17.0250	0.989388		LmjF17.0250	0.2		LmjF17.0250	0.5
LmjF17.0270	1		LmjF17.0270	0		LmjF17.0270	0.0156
LmjF17.0360	1		LmjF17.0360	0.6		LmjF17.0360	0
LmjF17.0725	1		LmjF17.0725	0		LmjF17.0725	0.25
LmjF17.1390	0.991613		LmjF17.1390	0.7		LmjF17.1390	0.6346
LmjF17.1460	1		LmjF17.1460	0		LmjF17.1460	0
LmjF18.0020	0		LmjF18.0020	0.6		LmjF18.0020	0.9999
LmjF18.0090	1		LmjF18.0090	0.7		LmjF18.0090	0
LmjF18.0200	1		LmjF18.0200	0		LmjF18.0200	0
LmjF18.0440	1		LmjF18.0440	0.1		LmjF18.0440	0.25
LmjF18.0480	1		LmjF18.0480	0.8		LmjF18.0480	0.5
LmjF18.0510	1		LmjF18.0510	0.2		LmjF18.0510	0
LmjF18.0560	1		LmjF18.0560	0		LmjF18.0560	0
LmjF18.0580	1		LmjF18.0580	0		LmjF18.0580	0
LmjF18.0670	1		LmjF18.0670	0.2		LmjF18.0670	0
LmjF18.0680	1		LmjF18.0680	0.2		LmjF18.0680	0
LmjF18.0990	1		LmjF18.0990	0		LmjF18.0990	0
LmjF18.1040	1		LmjF18.1040	0		LmjF18.1040	0
LmjF18.1210	1		LmjF18.1210	0.8		LmjF18.1210	0
LmjF18.1220	1		LmjF18.1220	0.8		LmjF18.1220	0
LmjF18.1330	0.933364		LmjF18.1330	0		LmjF18.1330	1
LmjF18.1380	0.676974		LmjF18.1380	0		LmjF18.1380	0.25
LmjF18.1480	1		LmjF18.1480	0		LmjF18.1480	0.0156
LmjF18.1510	1		LmjF18.1510	0		LmjF18.1510	0.25
LmjF18.1520	1		LmjF18.1520	0.5		LmjF18.1520	0.25
LmjF18.1660	1		LmjF18.1660	0.6		LmjF18.1660	0
LmjF19.0710	0		LmjF19.0710	0.2		LmjF19.0710	0.5002
LmjF19.0985	1		LmjF19.0985	0.6		LmjF19.0985	0
LmjF19.1005	1		LmjF19.1005	0.6		LmjF19.1005	0
LmjF19.1040	1		LmjF19.1040	0		LmjF19.1040	0
LmjF19.1350	1		LmjF19.1350	0		LmjF19.1350	0.25
LmjF19.1560	1		LmjF19.1560	1		LmjF19.1560	0.25
LmjF20.0100	0.989331		LmjF20.0100	0.8		LmjF20.0100	0.125
LmjF20.0110	0.989331		LmjF20.0110	0		LmjF20.0110	0.125
LmjF20.0430	1		LmjF20.0430	0		LmjF20.0430	0
LmjF20.0560	0		LmjF20.0560	0.2		LmjF20.0560	0.936
LmjF20.0840	0.964286		LmjF20.0840	0		LmjF20.0840	0.0004
LmjF20.0970	1		LmjF20.0970	0		LmjF20.0970	0.5
LmjF20.1120	1		LmjF20.1120	0.3		LmjF20.1120	0
LmjF20.1550	1		LmjF20.1550	0		LmjF20.1550	0
LmjF20.1560	1		LmjF20.1560	0		LmjF20.1560	0
LmjF20.1570	1		LmjF20.1570	0		LmjF20.1570	0
LmjF21.0240	1		LmjF21.0240	0		LmjF21.0240	0.125
LmjF21.0250	1		LmjF21.0250	0.6		LmjF21.0250	0.125
LmjF21.0550	0.676974		LmjF21.0550	0		LmjF21.0550	0.5
LmjF21.0640	1		LmjF21.0640	0.2		LmjF21.0640	0
LmjF21.0740	1		LmjF21.0740	0		LmjF21.0740	0.0176
LmjF21.0810	1		LmjF21.0810	0.9		LmjF21.0810	0
LmjF21.0845	0		LmjF21.0845	0.8		LmjF21.0845	0.587
LmjF21.0850	1		LmjF21.0850	0.8		LmjF21.0850	0.5
LmjF21.0895	1		LmjF21.0895	0.2		LmjF21.0895	0
LmjF21.1210	1		LmjF21.1210	0.8		LmjF21.1210	0.9971
LmjF21.1250	1		LmjF21.1250	0.2		LmjF21.1250	0
LmjF21.1340	1		LmjF21.1340	0		LmjF21.1340	0
LmjF21.1430	0		LmjF21.1430	0		LmjF21.1430	1
LmjF21.1710	0.964286		LmjF21.1710	0		LmjF21.1710	0.0004
LmjF21.1770	0		LmjF21.1770	0		LmjF21.1770	0.1233
LmjF21.1790	1		LmjF21.1790	0.1		LmjF21.1790	0
LmjF21.1800	1		LmjF21.1800	0.1		LmjF21.1800	0
LmjF22.0110	1		LmjF22.0110	0.6		LmjF22.0110	0.5
LmjF22.0230	1		LmjF22.0230	0		LmjF22.0230	0.125
LmjF22.1290	1		LmjF22.1290	1		LmjF22.1290	0.25
LmjF22.1360	0		LmjF22.1360	0.8		LmjF22.1360	1
LmjF22.1530	1		LmjF22.1530	0		LmjF22.1530	0
LmjF22.1540	1		LmjF22.1540	0.2		LmjF22.1540	0
LmjF23.0040	1		LmjF23.0040	0.2		LmjF23.0040	0
LmjF23.0070	1		LmjF23.0070	0		LmjF23.0070	0
LmjF23.0110	0		LmjF23.0110	0		LmjF23.0110	1
LmjF23.0130	1		LmjF23.0130	0.1		LmjF23.0130	0
LmjF23.0260	1		LmjF23.0260	0.2		LmjF23.0260	0
LmjF23.0300	1		LmjF23.0300	0.2		LmjF23.0300	0
LmjF23.0340	1		LmjF23.0340	0		LmjF23.0340	0
LmjF23.0360	1		LmjF23.0360	0.5		LmjF23.0360	0.2499
LmjF23.0370	0.964286		LmjF23.0370	0		LmjF23.0370	0.0004
LmjF23.0430	1		LmjF23.0430	0		LmjF23.0430	0
LmjF23.0460	1		LmjF23.0460	0		LmjF23.0460	0
LmjF23.0540	1		LmjF23.0540	0.2		LmjF23.0540	0.2505
LmjF23.0690	1		LmjF23.0690	0		LmjF23.0690	0.25
LmjF23.0710	1		LmjF23.0710	0.2		LmjF23.0710	0.2505
LmjF23.0870	1		LmjF23.0870	0		LmjF23.0870	0
LmjF23.0880	1		LmjF23.0880	0		LmjF23.0880	0
LmjF23.1200	1		LmjF23.1200	0		LmjF23.1200	0
LmjF23.1300	1		LmjF23.1300	0		LmjF23.1300	0
LmjF23.1480	0.962688		LmjF23.1480	0		LmjF23.1480	1
LmjF23.1510	1		LmjF23.1510	0.4		LmjF23.1510	0
LmjF23.1520	1		LmjF23.1520	0		LmjF23.1520	0
LmjF24.0320	0.991499		LmjF24.0320	0		LmjF24.0320	0.849
LmjF24.0370	1		LmjF24.0370	0		LmjF24.0370	0
LmjF24.0630	1		LmjF24.0630	0.1		LmjF24.0630	0.0176
LmjF24.0770	1		LmjF24.0770	0.2		LmjF24.0770	0.5
LmjF24.0850	0.991499		LmjF24.0850	0.8		LmjF24.0850	0.5
LmjF24.1630	0		LmjF24.1630	1		LmjF24.1630	0.8997
LmjF24.1840	1		LmjF24.1840	0		LmjF24.1840	0
LmjF24.2010	1		LmjF24.2010	0.3		LmjF24.2010	0
LmjF24.2030	1		LmjF24.2030	0.3		LmjF24.2030	0.5
LmjF24.2060	0.999886		LmjF24.2060	0		LmjF24.2060	0
LmjF24.2250	1		LmjF24.2250	0.1		LmjF24.2250	0.25
LmjF24.2280	1		LmjF24.2280	0		LmjF24.2280	0
LmjF25.0020	1		LmjF25.0020	0		LmjF25.0020	0.5
LmjF25.1120	0.653241		LmjF25.1120	1		LmjF25.1120	1
LmjF25.1130	0.964286		LmjF25.1130	0		LmjF25.1130	0.0004
LmjF25.1170	1		LmjF25.1170	0.5		LmjF25.1170	0.0411
LmjF25.1180	1		LmjF25.1180	0.5		LmjF25.1180	0.0411
LmjF25.1710	0.676974		LmjF25.1710	0		LmjF25.1710	0.25
LmjF25.1960	1		LmjF25.1960	0		LmjF25.1960	0
LmjF25.2010	1		LmjF25.2010	0		LmjF25.2010	0
LmjF25.2130	1		LmjF25.2130	0		LmjF25.2130	0.1252
LmjF25.2140	1		LmjF25.2140	0.3		LmjF25.2140	0.1252
LmjF25.2370	1		LmjF25.2370	0.3		LmjF25.2370	0.2501
LmjF25.2440	1		LmjF25.2440	0		LmjF25.2440	0
LmjF26.0020	0.920014		LmjF26.0020	0		LmjF26.0020	1
LmjF26.0030	1		LmjF26.0030	0		LmjF26.0030	0
LmjF26.0140	0		LmjF26.0140	0.2		LmjF26.0140	0.5
LmjF26.0210	1		LmjF26.0210	0.2		LmjF26.0210	0
LmjF26.0310	1		LmjF26.0310	0		LmjF26.0310	0.25
LmjF26.0320	1		LmjF26.0320	0.2		LmjF26.0320	0.5
LmjF26.0420	1		LmjF26.0420	0		LmjF26.0420	0
LmjF26.0460	1		LmjF26.0460	0.1		LmjF26.0460	0.0176
LmjF26.0800	1		LmjF26.0800	0		LmjF26.0800	0.1249
LmjF26.0810	1		LmjF26.0810	0		LmjF26.0810	0.1249
LmjF26.0820	1		LmjF26.0820	0		LmjF26.0820	0.1249
LmjF26.0830	0.989674		LmjF26.0830	0.2		LmjF26.0830	0.5001
LmjF26.1550	1		LmjF26.1550	0		LmjF26.1550	0.5
LmjF26.1620	0		LmjF26.1620	0		LmjF26.1620	0.5677
LmjF26.1670	1		LmjF26.1670	0		LmjF26.1670	0
LmjF26.1680	1		LmjF26.1680	0		LmjF26.1680	0
LmjF26.1690	1		LmjF26.1690	0		LmjF26.1690	0
LmjF26.1700	1		LmjF26.1700	0		LmjF26.1700	0
LmjF26.1710	0.964286		LmjF26.1710	0		LmjF26.1710	0.0004
LmjF26.2230	1		LmjF26.2230	0.4		LmjF26.2230	0
LmjF26.2240	1		LmjF26.2240	0.6		LmjF26.2240	0
LmjF26.2280	1		LmjF26.2280	0.2		LmjF26.2280	0
LmjF26.2480	0		LmjF26.2480	0		LmjF26.2480	0.5
LmjF26.2700	0		LmjF26.2700	0		LmjF26.2700	0.999
LmjF26.2710	1		LmjF26.2710	0.2		LmjF26.2710	0.5
LmjF27.0090	1		LmjF27.0090	0.5		LmjF27.0090	0
LmjF27.0100	1		LmjF27.0100	0.5		LmjF27.0100	0
LmjF27.0290	1		LmjF27.0290	0		LmjF27.0290	0.0156
LmjF27.0300	0.920014		LmjF27.0300	0		LmjF27.0300	1
LmjF27.0420	0.83244		LmjF27.0420	0.2		LmjF27.0420	1
LmjF27.0670	1		LmjF27.0670	0		LmjF27.0670	0.125
LmjF27.0680	1		LmjF27.0680	0		LmjF27.0680	0.002
LmjF27.0740	1		LmjF27.0740	0		LmjF27.0740	0.0156
LmjF27.0880	1		LmjF27.0880	0		LmjF27.0880	0.25
LmjF27.0930	0		LmjF27.0930	0		LmjF27.0930	1
LmjF27.1310	1		LmjF27.1310	0.6		LmjF27.1310	0
LmjF27.1420	1		LmjF27.1420	0		LmjF27.1420	0
LmjF27.1580	1		LmjF27.1580	0		LmjF27.1580	0.002
LmjF27.1805	1		LmjF27.1805	0.2		LmjF27.1805	0.25
LmjF27.1810	1		LmjF27.1810	0.2		LmjF27.1810	0.25
LmjF27.1870	1		LmjF27.1870	0.3		LmjF27.1870	0
LmjF27.2020	1		LmjF27.2020	0.6		LmjF27.2020	0.2501
LmjF27.2030	0		LmjF27.2030	0.2		LmjF27.2030	1
LmjF27.2050	1		LmjF27.2050	1		LmjF27.2050	0.25
LmjF27.2340	1		LmjF27.2340	0		LmjF27.2340	0
LmjF27.2440	1		LmjF27.2440	0.4		LmjF27.2440	0.5
LmjF28.0090	1		LmjF28.0090	0		LmjF28.0090	0
LmjF28.0140	1		LmjF28.0140	0		LmjF28.0140	0
LmjF28.0240	1		LmjF28.0240	0		LmjF28.0240	0
LmjF28.0490	0.920014		LmjF28.0490	0.2		LmjF28.0490	0.5
LmjF28.0890	0		LmjF28.0890	1		LmjF28.0890	0.75
LmjF28.1160	1		LmjF28.1160	0.1		LmjF28.1160	0
LmjF28.1280	1		LmjF28.1280	0.9		LmjF28.1280	0.5
LmjF28.1690	1		LmjF28.1690	0		LmjF28.1690	0
LmjF28.1840	0		LmjF28.1840	0		LmjF28.1840	1
LmjF28.1970	0		LmjF28.1970	0		LmjF28.1970	0.9989
LmjF28.2100	1		LmjF28.2100	0		LmjF28.2100	0
LmjF28.2220	1		LmjF28.2220	0		LmjF28.2220	0.0625
LmjF28.2370	1		LmjF28.2370	0		LmjF28.2370	0.4985
LmjF28.2420	1		LmjF28.2420	0.2		LmjF28.2420	0.5
LmjF28.2430	1		LmjF28.2430	0.7		LmjF28.2430	0
LmjF28.2510	1		LmjF28.2510	0		LmjF28.2510	0.5
LmjF28.2680	0.964286		LmjF28.2680	0.1		LmjF28.2680	0.0004
LmjF28.2860	0		LmjF28.2860	0.8		LmjF28.2860	0.5001
LmjF28.2910	1		LmjF28.2910	0.8		LmjF28.2910	0.3888
LmjF28.3005	1		LmjF28.3005	0		LmjF28.3005	0
LmjF29.0060	1		LmjF29.0060	0.2		LmjF29.0060	0
LmjF29.0280	1		LmjF29.0280	0.6		LmjF29.0280	0.2501
LmjF29.0600	1		LmjF29.0600	0		LmjF29.0600	0
LmjF29.0867	1		LmjF29.0867	0		LmjF29.0867	0.5
LmjF29.1830	0		LmjF29.1830	0.3		LmjF29.1830	0.125
LmjF29.1960	0		LmjF29.1960	0		LmjF29.1960	1
LmjF29.2140	1		LmjF29.2140	0.7		LmjF29.2140	0.5
LmjF29.2150	1		LmjF29.2150	0.5		LmjF29.2150	0
LmjF29.2310	1		LmjF29.2310	0.2		LmjF29.2310	0.25
LmjF29.2350	1		LmjF29.2350	0		LmjF29.2350	0
LmjF29.2510	1		LmjF29.2510	0		LmjF29.2510	0.5
LmjF29.2800	1		LmjF29.2800	0		LmjF29.2800	0.5
LmjF30.0130	1		LmjF30.0130	0		LmjF30.0130	0
LmjF30.0180	1		LmjF30.0180	0.5		LmjF30.0180	0
LmjF30.0370	1		LmjF30.0370	0.5		LmjF30.0370	0
LmjF30.0460	1		LmjF30.0460	0		LmjF30.0460	0
LmjF30.0600	1		LmjF30.0600	0.5		LmjF30.0600	0
LmjF30.0610	1		LmjF30.0610	0		LmjF30.0610	0
LmjF30.0630	1		LmjF30.0630	0.6		LmjF30.0630	0
LmjF30.0880	1		LmjF30.0880	0.8		LmjF30.0880	0.1467
LmjF30.0890	1		LmjF30.0890	0		LmjF30.0890	0.1467
LmjF30.1250	1		LmjF30.1250	0		LmjF30.1250	0
LmjF30.1380	1		LmjF30.1380	0		LmjF30.1380	0
LmjF30.1540	1		LmjF30.1540	0		LmjF30.1540	0
LmjF30.1550	1		LmjF30.1550	0		LmjF30.1550	0
LmjF30.1850	1		LmjF30.1850	0		LmjF30.1850	0
LmjF30.1930	1		LmjF30.1930	0		LmjF30.1930	0
LmjF30.1940	1		LmjF30.1940	0.2		LmjF30.1940	0
LmjF30.2090	1		LmjF30.2090	0		LmjF30.2090	0.2499
LmjF30.2350	1		LmjF30.2350	0		LmjF30.2350	0
LmjF30.2600	0		LmjF30.2600	0		LmjF30.2600	1
LmjF30.2900	1		LmjF30.2900	0		LmjF30.2900	0
LmjF30.2950	1		LmjF30.2950	0.3		LmjF30.2950	0.25
LmjF30.2970	1		LmjF30.2970	0.8		LmjF30.2970	0.0626
LmjF30.2980	1		LmjF30.2980	0		LmjF30.2980	0.0626
LmjF30.3080	1		LmjF30.3080	0		LmjF30.3080	0
LmjF30.3110	1		LmjF30.3110	0.6		LmjF30.3110	0.5
LmjF30.3120	1		LmjF30.3120	0		LmjF30.3120	0.5
LmjF30.3130	1		LmjF30.3130	0.9		LmjF30.3130	0
LmjF30.3190	0		LmjF30.3190	0.8		LmjF30.3190	0.9999
LmjF30.3240	1		LmjF30.3240	0.3		LmjF30.3240	0
LmjF30.3380	0.989331		LmjF30.3380	0.5		LmjF30.3380	0.125
LmjF30.3500	1		LmjF30.3500	0.6		LmjF30.3500	0.25
LmjF30.3520	1		LmjF30.3520	0.6		LmjF30.3520	0.25
LmjF30.3600	0		LmjF30.3600	0		LmjF30.3600	0.1233
LmjF30.3660	1		LmjF30.3660	0		LmjF30.3660	0
LmjF31.0010	1		LmjF31.0010	0.2		LmjF31.0010	0
LmjF31.0560	0		LmjF31.0560	0		LmjF31.0560	0.9999
LmjF31.0590	1		LmjF31.0590	0		LmjF31.0590	0.5
LmjF31.0830	1		LmjF31.0830	0		LmjF31.0830	0.125
LmjF31.0840	1		LmjF31.0840	0		LmjF31.0840	0.125
LmjF31.1070	1		LmjF31.1070	0		LmjF31.1070	0
LmjF31.1130	1		LmjF31.1130	0		LmjF31.1130	0
LmjF31.1140	1		LmjF31.1140	0		LmjF31.1140	0.5
LmjF31.1220	1		LmjF31.1220	0.7		LmjF31.1220	0.5
LmjF31.1570	0.964286		LmjF31.1570	0		LmjF31.1570	0.0004
LmjF31.1630	1		LmjF31.1630	0		LmjF31.1630	0.25
LmjF31.1640	1		LmjF31.1640	0.3		LmjF31.1640	0.25
LmjF31.1780	1		LmjF31.1780	0		LmjF31.1780	0
LmjF31.1790	1		LmjF31.1790	0		LmjF31.1790	0.002
LmjF31.1800	1		LmjF31.1800	0		LmjF31.1800	0.002
LmjF31.1810	1		LmjF31.1810	0		LmjF31.1810	0
LmjF31.1820	1		LmjF31.1820	0		LmjF31.1820	0.002
LmjF31.2290	1		LmjF31.2290	0.1		LmjF31.2290	0.5
LmjF31.2340	1		LmjF31.2340	0		LmjF31.2340	0
LmjF31.2460	1		LmjF31.2460	0		LmjF31.2460	0.125
LmjF31.2470	1		LmjF31.2470	0		LmjF31.2470	0.5
LmjF31.2580	0.964286		LmjF31.2580	0		LmjF31.2580	0.1102
LmjF31.2640	0		LmjF31.2640	0.3		LmjF31.2640	0.125
LmjF31.2650	0		LmjF31.2650	0.3		LmjF31.2650	0.125
LmjF31.2880	1		LmjF31.2880	0.5		LmjF31.2880	0
LmjF31.2920	1		LmjF31.2920	0		LmjF31.2920	0.5
LmjF31.2940	0		LmjF31.2940	0.8		LmjF31.2940	0.9996
LmjF31.2970	0		LmjF31.2970	0.2		LmjF31.2970	0.5002
LmjF31.3120	1		LmjF31.3120	0		LmjF31.3120	0.5
LmjF31.3130	0		LmjF31.3130	0.3		LmjF31.3130	0.5
LmjF32.0870	1		LmjF32.0870	0.6		LmjF32.0870	0
LmjF32.0890	1		LmjF32.0890	0		LmjF32.0890	0
LmjF32.1160	1		LmjF32.1160	0		LmjF32.1160	0
LmjF32.1530	1		LmjF32.1530	0		LmjF32.1530	0
LmjF32.1580	0		LmjF32.1580	0.6		LmjF32.1580	1
LmjF32.1670	1		LmjF32.1670	0.3		LmjF32.1670	0
LmjF32.1810	1		LmjF32.1810	0.5		LmjF32.1810	0
LmjF32.1960	0		LmjF32.1960	0.6		LmjF32.1960	0.5
LmjF32.2290	1		LmjF32.2290	0		LmjF32.2290	0
LmjF32.2320	0		LmjF32.2320	0		LmjF32.2320	1
LmjF32.2550	1		LmjF32.2550	0.3		LmjF32.2550	0.0734
LmjF32.2640	1		LmjF32.2640	0		LmjF32.2640	0.5
LmjF32.2950	0		LmjF32.2950	0.2		LmjF32.2950	0.5
LmjF32.3140	1		LmjF32.3140	0		LmjF32.3140	0.5
LmjF32.3260	1		LmjF32.3260	0.2		LmjF32.3260	0.4969
LmjF32.3310	0		LmjF32.3310	0.5		LmjF32.3310	0.125
LmjF32.3650	1		LmjF32.3650	0		LmjF32.3650	0
LmjF32.3660	1		LmjF32.3660	0		LmjF32.3660	0
LmjF32.3670	1		LmjF32.3670	0		LmjF32.3670	0
LmjF32.3680	1		LmjF32.3680	0		LmjF32.3680	0
LmjF32.3760	1		LmjF32.3760	0		LmjF32.3760	0.5
LmjF33.0235	1		LmjF33.0235	0		LmjF33.0235	0.5
LmjF33.0290	1		LmjF33.0290	0.1		LmjF33.0290	0.0625
LmjF33.0520	1		LmjF33.0520	0.9		LmjF33.0520	0
LmjF33.0680	0		LmjF33.0680	0		LmjF33.0680	1
LmjF33.0960	1		LmjF33.0960	0.2		LmjF33.0960	0
LmjF33.1090	1		LmjF33.1090	0		LmjF33.1090	0.5
LmjF33.1420	1		LmjF33.1420	0.1		LmjF33.1420	0.002
LmjF33.1570	1		LmjF33.1570	0.2		LmjF33.1570	0
LmjF33.1930	1		LmjF33.1930	0.2		LmjF33.1930	0.2935
LmjF33.2110	1		LmjF33.2110	0		LmjF33.2110	0.0625
LmjF33.2300	1		LmjF33.2300	0		LmjF33.2300	0
LmjF33.2340	1		LmjF33.2340	0.2		LmjF33.2340	0
LmjF33.2520	1		LmjF33.2520	0		LmjF33.2520	0
LmjF33.2550	1		LmjF33.2550	0.2		LmjF33.2550	0
LmjF33.2600	1		LmjF33.2600	0		LmjF33.2600	0
LmjF33.2720	0		LmjF33.2720	0.7		LmjF33.2720	1
LmjF33.3270	1		LmjF33.3270	0		LmjF33.3270	0.5
LmjF34.0070	1		LmjF34.0070	0		LmjF34.0070	0
LmjF34.0080	0		LmjF34.0080	0.2		LmjF34.0080	0.999
LmjF34.0110	1		LmjF34.0110	0.8		LmjF34.0110	0.125
LmjF34.0120	1		LmjF34.0120	0.3		LmjF34.0120	0.125
LmjF34.0130	1		LmjF34.0130	0		LmjF34.0130	0.1061
LmjF34.0140	1		LmjF34.0140	0		LmjF34.0140	0.1061
LmjF34.0150	1		LmjF34.0150	0.8		LmjF34.0150	0.1061
LmjF34.0160	1		LmjF34.0160	0.5		LmjF34.0160	0.1061
LmjF34.1040	1		LmjF34.1040	0.2		LmjF34.1040	0.5
LmjF34.1090	0		LmjF34.1090	0.6		LmjF34.1090	0.5
LmjF34.2110	0		LmjF34.2110	0		LmjF34.2110	1
LmjF34.2140	1		LmjF34.2140	0		LmjF34.2140	0
LmjF34.2340	1		LmjF34.2340	0		LmjF34.2340	0
LmjF34.2610	1		LmjF34.2610	0.2		LmjF34.2610	0
LmjF34.2850	1		LmjF34.2850	0		LmjF34.2850	0
LmjF34.3090	1		LmjF34.3090	0		LmjF34.3090	0.5
LmjF34.3250	1		LmjF34.3250	0.2		LmjF34.3250	0
LmjF34.3380	1		LmjF34.3380	0		LmjF34.3380	0
LmjF34.3590	1		LmjF34.3590	0.6		LmjF34.3590	0.5
LmjF34.3600	1		LmjF34.3600	0.3		LmjF34.3600	0.1467
LmjF34.3670	1		LmjF34.3670	0.8		LmjF34.3670	0
LmjF34.3740	1		LmjF34.3740	0		LmjF34.3740	0
LmjF34.3780	1		LmjF34.3780	0		LmjF34.3780	0
LmjF34.3940	1		LmjF34.3940	0.3		LmjF34.3940	0
LmjF34.4330	1		LmjF34.4330	0.8		LmjF34.4330	0.5
LmjF34.4530	1		LmjF34.4530	0.6		LmjF34.4530	0
LmjF34.4600	1		LmjF34.4600	0		LmjF34.4600	0.5
LmjF35.0020	1		LmjF35.0020	0.2		LmjF35.0020	0.25
LmjF35.0030	1		LmjF35.0030	0.2		LmjF35.0030	0.25
LmjF35.0040	1		LmjF35.0040	0.3		LmjF35.0040	0.25
LmjF35.0050	0.676974		LmjF35.0050	0		LmjF35.0050	0.25
LmjF35.0320	1		LmjF35.0320	0		LmjF35.0320	0
LmjF35.0330	1		LmjF35.0330	0.4		LmjF35.0330	0
LmjF35.0360	1		LmjF35.0360	0		LmjF35.0360	0.25
LmjF35.0700	1		LmjF35.0700	0		LmjF35.0700	0
LmjF35.0820	1		LmjF35.0820	0.2		LmjF35.0820	0.5
LmjF35.0830	1		LmjF35.0830	0.5		LmjF35.0830	0.25
LmjF35.0970	1		LmjF35.0970	0		LmjF35.0970	0
LmjF35.0980	1		LmjF35.0980	0		LmjF35.0980	0
LmjF35.1180	0		LmjF35.1180	0		LmjF35.1180	1
LmjF35.1190	1		LmjF35.1190	0.5		LmjF35.1190	0.25
LmjF35.1380	0.964286		LmjF35.1380	0		LmjF35.1380	0.1102
LmjF35.1410	1		LmjF35.1410	0.6		LmjF35.1410	0
LmjF35.1470	0.933364		LmjF35.1470	0		LmjF35.1470	1
LmjF35.1480	0		LmjF35.1480	0		LmjF35.1480	1
LmjF35.1540	0.964286		LmjF35.1540	0		LmjF35.1540	0.1102
LmjF35.2160	1		LmjF35.2160	0.8		LmjF35.2160	0.5
LmjF35.2740	1		LmjF35.2740	0		LmjF35.2740	0
LmjF35.3010	1		LmjF35.3010	0.6		LmjF35.3010	0
LmjF35.3020	1		LmjF35.3020	0		LmjF35.3020	0
LmjF35.3080	1		LmjF35.3080	0.2		LmjF35.3080	0.3928
LmjF35.3230	1		LmjF35.3230	0.2		LmjF35.3230	0.5
LmjF35.3340	0		LmjF35.3340	0.8		LmjF35.3340	0.999
LmjF35.3680	1		LmjF35.3680	0		LmjF35.3680	0
LmjF35.3870	0		LmjF35.3870	0		LmjF35.3870	0.5
LmjF35.4250	1		LmjF35.4250	0		LmjF35.4250	0
LmjF35.4410	0		LmjF35.4410	0.1		LmjF35.4410	1
LmjF35.4420	1		LmjF35.4420	0		LmjF35.4420	0.1253
LmjF35.4430	1		LmjF35.4430	0		LmjF35.4430	0.1253
LmjF35.4590	0		LmjF35.4590	0		LmjF35.4590	0.5
LmjF35.4750	1		LmjF35.4750	0		LmjF35.4750	0.0005
LmjF35.4800	1		LmjF35.4800	0.8		LmjF35.4800	0.0734
LmjF35.4990	1		LmjF35.4990	0		LmjF35.4990	0
LmjF35.5330	0		LmjF35.5330	0.2		LmjF35.5330	1
LmjF35.5350	1		LmjF35.5350	0		LmjF35.5350	0.002
LmjF35.5360	1		LmjF35.5360	0.1		LmjF35.5360	0.002
LmjF35.5370	1		LmjF35.5370	0		LmjF35.5370	0.25
LmjF36.0040	1		LmjF36.0040	0		LmjF36.0040	0
LmjF36.0060	1		LmjF36.0060	0		LmjF36.0060	0
LmjF36.0150	1		LmjF36.0150	0.2		LmjF36.0150	0.25
LmjF36.0260	1		LmjF36.0260	0		LmjF36.0260	0
LmjF36.0420	1		LmjF36.0420	0		LmjF36.0420	0.002
LmjF36.1140	1		LmjF36.1140	0.2		LmjF36.1140	0.5
LmjF36.1260	0.991499		LmjF36.1260	0.2		LmjF36.1260	1
LmjF36.1360	1		LmjF36.1360	0.5		LmjF36.1360	0.2501
LmjF36.1660	1		LmjF36.1660	0		LmjF36.1660	0
LmjF36.1760	1		LmjF36.1760	0.8		LmjF36.1760	0
LmjF36.1960	0		LmjF36.1960	0.2		LmjF36.1960	1
LmjF36.2260	1		LmjF36.2260	0.2		LmjF36.2260	0.5
LmjF36.2320	1		LmjF36.2320	0		LmjF36.2320	0.125
LmjF36.2350	1		LmjF36.2350	0.8		LmjF36.2350	0.0626
LmjF36.2360	1		LmjF36.2360	0.2		LmjF36.2360	0.5
LmjF36.2380	1		LmjF36.2380	0.6		LmjF36.2380	0.5
LmjF36.2540	0		LmjF36.2540	0		LmjF36.2540	1
LmjF36.2610	1		LmjF36.2610	0.6		LmjF36.2610	0
LmjF36.2660	0.676974		LmjF36.2660	0		LmjF36.2660	0.5
LmjF36.2950	0.897022		LmjF36.2950	0		LmjF36.2950	0.3756
LmjF36.3010	1		LmjF36.3010	0		LmjF36.3010	0.1249
LmjF36.3100	1		LmjF36.3100	0		LmjF36.3100	0
LmjF36.3180	1		LmjF36.3180	0		LmjF36.3180	0
LmjF36.3470	1		LmjF36.3470	0		LmjF36.3470	0.25
LmjF36.3590	1		LmjF36.3590	0.2		LmjF36.3590	0
LmjF36.3800	1		LmjF36.3800	0.2		LmjF36.3800	0
LmjF36.3810	1		LmjF36.3810	0		LmjF36.3810	0
LmjF36.3840	1		LmjF36.3840	0		LmjF36.3840	0
LmjF36.3910	0		LmjF36.3910	0.8		LmjF36.3910	0.5
LmjF36.4070	1		LmjF36.4070	0		LmjF36.4070	0.0625
LmjF36.4250	1		LmjF36.4250	0.1		LmjF36.4250	0
LmjF36.4300	1		LmjF36.4300	0		LmjF36.4300	0
LmjF36.4430	1		LmjF36.4430	0		LmjF36.4430	0.5
LmjF36.4630	1		LmjF36.4630	0.2		LmjF36.4630	0.5
LmjF36.4930	0		LmjF36.4930	0.2		LmjF36.4930	1
LmjF36.5180	1		LmjF36.5180	0.5		LmjF36.5180	0
LmjF36.5360	1		LmjF36.5360	0		LmjF36.5360	0
LmjF36.5380	1		LmjF36.5380	0		LmjF36.5380	0.0156
LmjF36.5390	1		LmjF36.5390	0		LmjF36.5390	0.2935
LmjF36.5620	1		LmjF36.5620	0.7		LmjF36.5620	0
LmjF36.5900	0.933364		LmjF36.5900	0		LmjF36.5900	0.5
LmjF36.5910	0		LmjF36.5910	0		LmjF36.5910	1
LmjF36.5960	1		LmjF36.5960	0		LmjF36.5960	0
LmjF36.6280	1		LmjF36.6280	0.1		LmjF36.6280	0.0625
LmjF36.6290	1		LmjF36.6290	0.1		LmjF36.6290	0.0625
LmjF36.6300	1		LmjF36.6300	0.1		LmjF36.6300	0.0625
LmjF36.6310	1		LmjF36.6310	0		LmjF36.6310	0.5
LmjF36.6390	0		LmjF36.6390	0		LmjF36.6390	0.999
LmjF36.6650	1		LmjF36.6650	0		LmjF36.6650	0.0625
LmjF36.6830	1		LmjF36.6830	0		LmjF36.6830	0.002
LmjF36.6950	1		LmjF36.6950	0		LmjF36.6950	0.5
LmjF36.6995	0.964286		LmjF36.6995	0		LmjF36.6995	0.0004

## Sheet: Synthetic lethals
Gene 1	Gene 2
LmjF03.0100	LmjF24.0320
LmjF04.0960	LmjF34.0110
LmjF04.0960	LmjF34.0120
LmjF04.1130	LmjF24.0320
LmjF05.0180	LmjF25.0020
LmjF05.0510	LmjF05.0500
LmjF06.0860	LmjF21.1210
LmjF06.1070	LmjF27.0420
LmjF07.0060	LmjF24.0320
LmjF15.0990	LmjF24.0320
LmjF16.1340	LmjF36.2380
LmjF18.1330	LmjF31.2290
LmjF18.1330	LmjF31.3120
LmjF20.0100	LmjF24.0850
LmjF21.1710	LmjF24.0320
LmjF23.1480	LmjF12.0630
LmjF24.0320	LmjF03.0740
LmjF24.0320	LmjF12.0670
LmjF24.0320	LmjF20.0840
LmjF24.0320	LmjF23.0370
LmjF24.0320	LmjF28.2680
LmjF24.0320	LmjF31.2580
LmjF24.0320	LmjF35.1540
LmjF24.0320	LmjF36.6995
LmjF24.0850	LmjF20.0110
LmjF24.0850	LmjF30.3380
LmjF25.1130	LmjF24.0320
LmjF25.1180	LmjF25.1170
LmjF26.1710	LmjF24.0320
LmjF27.0420	LmjF01.0480
LmjF27.2050	LmjF22.1290
LmjF27.2440	LmjF24.2030
LmjF29.2140	LmjF16.1340
LmjF30.3120	LmjF30.3110
LmjF30.3520	LmjF30.3500
LmjF31.0590	LmjF16.1340
LmjF31.1570	LmjF24.0320
LmjF31.2290	LmjF36.5900
LmjF31.3120	LmjF35.1470
LmjF31.3120	LmjF36.5900
LmjF32.3260	LmjF36.4430
LmjF33.0235	LmjF35.2160
LmjF33.1930	LmjF36.5390
LmjF34.4600	LmjF20.0970
LmjF35.1380	LmjF24.0320
LmjF35.1470	LmjF31.2290
LmjF35.3080	LmjF10.0510
LmjF35.4750	LmjF24.0850
LmjF36.1360	LmjF25.2370
LmjF36.2260	LmjF33.1090
LmjF36.2360	LmjF35.0820
LmjF36.2950	LmjF20.0100
LmjF36.2950	LmjF20.0110
LmjF36.2950	LmjF30.3380
LmjF36.2950	LmjF35.4750
LmjF36.4430	LmjF06.0950

## Sheet: Toxicity data
Toxicity rating (based on Hodge and Sterner scale)
DrugBank ID	Assumed rating
DB00493	6
DB01099	6
DB01581	6
DB00513	6
DB00634	6
DB00787	6
DB01016	6
DB01099	6
DB01581	6
DB01581	6
DB01016	6
DB00493	6
DB00787	6
DB00634	6
DB00513	6
DB01099	6
DB01060	6
DB01296	6
DB00364	5
DB01053	5
DB00115	5
DB00249	5
DB00330	5
DB00567	5
DB01015	5
DB00713	5
DB00798	5
DB00919	5
DB00975	5
DB01299	5
DB00140	5
DB00168	5
DB00194	5
DB00396	5
DB00415	5
DB00428	5
DB00440	5
DB00627	5
DB00650	5
DB00987	5
DB01005	5
DB01153	5
DB05245	5
DB00140	5
DB00168	5
DB00175	5
DB00194	5
DB00220	5
DB00224	5
DB00319	5
DB00396	5
DB00415	5
DB00428	5
DB00440	5
DB00448	5
DB00501	5
DB00525	5
DB00548	5
DB00627	5
DB00646	5
DB00650	5
DB00681	5
DB00741	5
DB00753	5
DB00822	5
DB00955	5
DB00987	5
DB01005	5
DB01076	5
DB01112	5
DB01153	5
DB01212	5
DB01219	5
DB01263	5
DB01361	5
DB01586	5
DB01599	5
DB01606	5
DB05245	5
DB06151	5
DB00753	5
DB05245	5
DB00415	5
DB01597	5
DB00646	5
DB00140	5
DB00319	5
DB00713	5
DB01112	5
DB01212	5
DB00355	5
DB00955	5
DB00168	5
DB00222	5
DB00175	5
DB00822	5
DB00975	5
DB00650	5
DB01153	5
DB00583	5
DB00684	5
DB01219	5
DB00627	5
DB00859	5
DB00525	5
DB01005	5
DB00440	5
DB01299	5
DB00428	5
DB06151	5
DB00194	5
DB00919	5
DB00681	5
DB01586	5
DB00548	5
DB00741	5
DB00501	5
DB01599	5
DB00396	5
DB00987	5
DB01263	5
DB01076	5
DB01361	5
DB00798	5
DB00555	4
DB01235	4
DB00203	4
DB00233	4
DB00250	4
DB00259	4
DB00293	4
DB00332	4
DB00359	4
DB00432	4
DB00452	4
DB00488	4
DB00495	4
DB00541	4
DB00588	4
DB00613	4
DB00649	4
DB00667	4
DB01032	4
DB01051	4
DB01101	4
DB01117	4
DB01164	4
DB01218	4
DB02546	4
DB04786	4
DB00255	4
DB00441	4
DB00615	4
DB00779	4
DB00928	4
DB01017	4
DB01103	4
DB00170	4
DB00196	4
DB00199	4
DB00316	4
DB00358	4
DB00446	4
DB00479	4
DB00553	4
DB00608	4
DB00675	4
DB00698	4
DB00742	4
DB00746	4
DB00759	4
DB00847	4
DB00916	4
DB00936	4
DB00977	4
DB00997	4
DB01034	4
DB01045	4
DB01064	4
DB01172	4
DB01234	4
DB00443	4
DB00445	4
DB00642	4
DB00678	4
DB00762	4
DB00900	4
DB01248	4
DB00152	4
DB00162	4
DB00163	4
DB00170	4
DB00179	4
DB00196	4
DB00199	4
DB00213	4
DB00227	4
DB00251	4
DB00252	4
DB00257	4
DB00282	4
DB00313	4
DB00316	4
DB00331	4
DB00336	4
DB00338	4
DB00343	4
DB00356	4
DB00357	4
DB00358	4
DB00375	4
DB00412	4
DB00438	4
DB00443	4
DB00445	4
DB00446	4
DB00479	4
DB00482	4
DB00499	4
DB00518	4
DB00523	4
DB00532	4
DB00540	4
DB00550	4
DB00553	4
DB00564	4
DB00572	4
DB00591	4
DB00608	4
DB00614	4
DB00624	4
DB00630	4
DB00636	4
DB00639	4
DB00641	4
DB00642	4
DB00672	4
DB00675	4
DB00678	4
DB00698	4
DB00710	4
DB00720	4
DB00730	4
DB00737	4
DB00742	4
DB00746	4
DB00747	4
DB00755	4
DB00758	4
DB00759	4
DB00762	4
DB00763	4
DB00818	4
DB00847	4
DB00857	4
DB00884	4
DB00900	4
DB00903	4
DB00912	4
DB00915	4
DB00916	4
DB00917	4
DB00925	4
DB00936	4
DB00973	4
DB00976	4
DB00977	4
DB00982	4
DB00985	4
DB00988	4
DB00997	4
DB01004	4
DB01007	4
DB01011	4
DB01023	4
DB01034	4
DB01039	4
DB01045	4
DB01058	4
DB01064	4
DB01065	4
DB01075	4
DB01086	4
DB01091	4
DB01095	4
DB01100	4
DB01104	4
DB01110	4
DB01115	4
DB01118	4
DB01119	4
DB01124	4
DB01127	4
DB01128	4
DB01168	4
DB01172	4
DB01183	4
DB01200	4
DB01211	4
DB01213	4
DB01234	4
DB01241	4
DB01248	4
DB01393	4
DB01413	4
DB01420	4
DB01435	4
DB04573	4
DB04794	4
DB04840	4
DB04930	4
DB00595	4
DB00615	4
DB00199	4
DB00641	4
DB00479	4
DB01172	4
DB00857	4
DB00591	4
DB00982	4
DB00163	4
DB00152	4
DB00485	4
DB00747	4
DB01065	4
DB01241	4
DB00730	4
DB01110	4
DB00916	4
DB01234	4
DB00255	4
DB01118	4
DB00446	4
DB00758	4
DB01017	4
DB00614	4
DB01064	4
DB00338	4
DB01190	4
DB00672	4
DB00911	4
DB00976	4
DB04573	4
DB00162	4
DB00755	4
DB01200	4
DB00537	4
DB00179	4
DB00811	4
DB01004	4
DB00720	4
DB00564	4
DB00316	4
DB00988	4
DB00251	4
DB00977	4
DB00639	4
DB00742	4
DB00737	4
DB01039	4
DB01104	4
DB01045	4
DB00282	4
DB04794	4
DB00806	4
DB00847	4
DB00985	4
DB00196	4
DB01211	4
DB00401	4
DB00550	4
DB00675	4
DB00779	4
DB01001	4
DB01393	4
DB01115	4
DB00746	4
DB00375	4
DB00903	4
DB01183	4
DB01420	4
DB00973	4
DB00227	4
DB01119	4
DB00636	4
DB01103	4
DB00925	4
DB00936	4
DB00358	4
DB00710	4
DB00759	4
DB00915	4
DB00553	4
DB00499	4
DB06148	4
DB01007	4
DB00356	4
DB00257	4
DB01095	4
DB00997	4
DB00313	4
DB01127	4
DB00608	4
DB00698	4
DB00336	4
DB00928	4
DB00630	4
DB01034	4
DB01213	4
DB01011	4
DB01075	4
DB00917	4
DB00441	4
DB00438	4
DB00818	4
DB00170	4
DB00322	3
DB00958	3
DB00235	3
DB00384	3
DB00526	3
DB00635	3
DB00738	3
DB00824	3
DB00950	3
DB01131	3
DB01157	3
DB00205	3
DB00694	3
DB00848	3
DB00993	3
DB00116	3
DB00201	3
DB00277	3
DB00536	3
DB00544	3
DB00661	3
DB00727	3
DB00770	3
DB00951	3
DB01033	3
DB01082	3
DB01087	3
DB00119	3
DB00127	3
DB00141	3
DB00166	3
DB00242	3
DB00254	3
DB00339	3
DB00435	3
DB00468	3
DB00552	3
DB00773	3
DB00908	3
DB01073	3
DB01229	3
DB01598	3
DB00116	3
DB00119	3
DB00127	3
DB00141	3
DB00166	3
DB00176	3
DB00201	3
DB00242	3
DB00254	3
DB00266	3
DB00277	3
DB00281	3
DB00321	3
DB00325	3
DB00339	3
DB00352	3
DB00381	3
DB00388	3
DB00424	3
DB00431	3
DB00435	3
DB00437	3
DB00458	3
DB00468	3
DB00477	3
DB00490	3
DB00514	3
DB00531	3
DB00536	3
DB00544	3
DB00552	3
DB00554	3
DB00571	3
DB00575	3
DB00582	3
DB00586	3
DB00605	3
DB00622	3
DB00629	3
DB00661	3
DB00682	3
DB00712	3
DB00727	3
DB00735	3
DB00770	3
DB00773	3
DB00788	3
DB00792	3
DB00812	3
DB00850	3
DB00864	3
DB00908	3
DB00945	3
DB00951	3
DB00995	3
DB01006	3
DB01024	3
DB01026	3
DB01033	3
DB01073	3
DB01082	3
DB01087	3
DB01132	3
DB01156	3
DB01162	3
DB01167	3
DB01173	3
DB01181	3
DB01206	3
DB01223	3
DB01229	3
DB01356	3
DB01598	3
DB01626	3
DB01156	3
DB00536	3
DB00792	3
DB00205	3
DB01082	3
DB01033	3
DB00993	3
DB00381	3
DB00424	3
DB00458	3
DB01024	3
DB01167	3
DB00850	3
DB01246	3
DB00694	3
DB00605	3
DB01173	3
DB00266	3
DB01626	3
DB00788	3
DB00812	3
DB00116	3
DB01223	3
DB00629	3
DB00544	3
DB00770	3
DB00277	3
DB00554	3
DB00945	3
DB00848	3
DB01087	3
DB00951	3
DB00352	3
DB00575	3
DB00477	3
DB00864	3
DB00201	3
DB00712	3
DB00661	3
DB00727	3
DB00682	3
DB00325	3
DB00531	3
DB00431	3
DB01026	3
DB01206	3
DB00668	3
DB00563	2
DB00169	2
DB01392	2
DB00594	2
DB00305	2
DB00974	2
DB00361	2
DB00515	2
DB00184	2
DB00262	2
DB00466	2
DB00328	2
DB00153	2
DB00390	2
DB01092	2
DB00136	1

## Sheet: Removed drugs
DrugBank ID
DB00104
DB00114
DB00117
DB00118
DB00120
DB00121
DB00122
DB00123
DB00125
DB00126
DB00128
DB00129
DB00130
DB00131
DB00132
DB00133
DB00134
DB00135
DB00136
DB00137
DB00139
DB00142
DB00143
DB00145
DB00146
DB00147
DB00148
DB00149
DB00150
DB00151
DB00153
DB00155
DB00156
DB00157
DB00158
DB00159
DB00160
DB00161
DB00165
DB00167
DB00169
DB00171
DB00172
DB00173
DB00174
DB00184
DB00188
DB00212
DB00262
DB00279
DB00295
DB00312
DB00328
DB00347
DB00360
DB00361
DB00368
DB00371
DB00390
DB00399
DB00451
DB00466
DB00475
DB00503
DB00509
DB00515
DB00534
DB00559
DB00563
DB00594
DB00640
DB00655
DB00683
DB00690
DB00736
DB00783
DB00802
DB00813
DB00829
DB00834
DB00854
DB00855
DB00865
DB00890
DB00898
DB00906
DB00907
DB00943
DB00974
DB01030
DB01055
DB01083
DB01093
DB01096
DB01098
DB01123
DB01159
DB01174
DB01179
DB01232
DB01237
DB01240
DB01262
DB01265
DB01280
DB01355
DB01392
DB01437
DB01558
DB01592
DB01593
DB01603
DB06267
